# Supplementary material for: Comprehensive analysis identifies cuproptosis-related gene DLAT as a potential prognostic and immunological biomarker in pancreatic adenocarcinoma
Source: BMC Cancer. 2023 Jun 17;23:560. doi: 10.1186/s12885-023-11042-7 (PMC10276918; doi:10.1186/s12885-023-11042-7)
Supplement: Supplementary file 1 — Additional file 1: Supplementary Table 1. Correlation between DLAT and other genes in pancreatic cancer. Supplementary Table 2. GSEA of DLAT co-expression network based on "HALLMARK" gene sets. Supplementary Table 3. DEGs between DLAT-high and DLAT-low groups. Supplementary Table 4. Univariate Cox regression analysis identified 427 prognostic DEGs between DLAT-high and DLAT-low groups. Supplementary Table 5. Clinical characteristics of 12 pancreatic cancer patients. Supplementary Table 6. Comparison of AUC values between DLAT-based model and other models. [file 12885_2023_11042_MOESM1_ESM.xlsx]

## Sheet: Supplementary Table 1
Supplementary Table 1. Correlation between DLAT and other genes in pancreatic cancer.
Gene	r	p value
RAB6A	0.733436	3.87005e-30
ARCN1	0.701533	1.18439e-26
PRKDC	0.674565	4.76738e-24
RBM7	0.669339	1.41736e-23
ARMC1	0.662203	6.05936e-23
ZW10	0.659815	9.76433e-23
NUDCD1	0.658855	1.18158e-22
HNRNPR	0.656869	1.74916e-22
LYPLA1	0.653239	3.55524e-22
PPAT	0.652784	3.88336e-22
NPAT	0.651192	5.28111e-22
MTDH	0.648798	8.35676e-22
PRPF40A	0.647373	1.09598e-21
ZFP91	0.642586	2.69774e-21
NBN	0.6352	1.04994e-20
SDHD	0.626674	4.81768e-20
NCAPD3	0.626461	5.00135e-20
RIF1	0.624506	7.04485e-20
CPNE3	0.620986	1.29736e-19
BIRC2	0.61937	1.71251e-19
NAA15	0.617219	2.47249e-19
ITCH	0.614506	3.91343e-19
CAB39	0.611912	6.04636e-19
YME1L1	0.610354	7.83578e-19
AIDA	0.608701	1.03018e-18
CKAP5	0.608264	1.10704e-18
SPTLC1	0.607244	1.30936e-18
ANAPC1	0.60678	1.41293e-18
TMEM123	0.606126	1.5726e-18
NUDT21	0.605574	1.72097e-18
G3BP1	0.605558	1.72535e-18
USP1	0.605064	1.87016e-18
SGO2	0.605019	1.88376e-18
SNX6	0.605017	1.88443e-18
RAD21	0.603709	2.33089e-18
DDX21	0.602843	2.68151e-18
MTPN	0.602389	2.88584e-18
SRFBP1	0.601477	3.34229e-18
VIRMA	0.601083	3.5613e-18
HAUS2	0.600868	3.68619e-18
MBTPS2	0.600565	3.86962e-18
NCKAP1	0.598799	5.13197e-18
PHF6	0.59798	5.84655e-18
SLAIN2	0.597385	6.42638e-18
MSH2	0.597217	6.59949e-18
MTMR2	0.597178	6.64051e-18
WASHC5	0.597026	6.8026e-18
DHX9	0.59616	7.8007e-18
SMC2	0.594917	9.48871e-18
KIF20B	0.594801	9.66303e-18
PDS5A	0.594269	1.05058e-17
RB1CC1	0.593788	1.13277e-17
IPO7	0.593477	1.18942e-17
CDC73	0.593303	1.2221e-17
AGPS	0.591735	1.56072e-17
ABCE1	0.591714	1.56574e-17
NUP160	0.591585	1.5975e-17
TOP1	0.589749	2.12339e-17
ATAD2	0.588678	2.50455e-17
NKAPD1	0.587205	3.13974e-17
SMC4	0.585604	4.00936e-17
DDX18	0.584292	4.89352e-17
MTFR1	0.582459	6.45603e-17
TRIP12	0.582039	6.87685e-17
VPS35	0.58114	7.87171e-17
PPP2R5E	0.581014	8.0209e-17
ESF1	0.580228	9.02346e-17
AZIN1	0.578966	1.0892e-16
POGLUT3	0.576464	1.57815e-16
RPE	0.57519	1.90399e-16
DEK	0.574717	2.04093e-16
WDR12	0.5724	2.86336e-16
WDR44	0.571933	3.0646e-16
IARS2	0.57154	3.24431e-16
TCEA1	0.571475	3.27511e-16
ZC3H15	0.571421	3.30101e-16
ACTR2	0.571328	3.34574e-16
RRN3	0.570378	3.8393e-16
HNRNPK	0.569359	4.44757e-16
UCHL5	0.569262	4.51009e-16
SSB	0.568145	5.29523e-16
OSGIN2	0.566848	6.37623e-16
TFAM	0.566737	6.47824e-16
DDX10	0.56651	6.69091e-16
STK3	0.566462	6.7373e-16
TAF2	0.566403	6.79419e-16
RSF1	0.563808	9.82189e-16
CUL5	0.563784	9.85474e-16
AASDHPPT	0.563732	9.92809e-16
ASXL2	0.563725	9.93835e-16
RIMOC1	0.562872	1.12097e-15
LRRC58	0.562178	1.23599e-15
DPY19L4	0.561319	1.39444e-15
NDC1	0.560755	1.50912e-15
CNOT6	0.560673	1.52649e-15
CBL	0.560109	1.65177e-15
GANAB	0.560033	1.66941e-15
SP3	0.559553	1.78495e-15
ZBTB41	0.559546	1.78667e-15
NDUFS1	0.559427	1.8166e-15
LRPPRC	0.559284	1.85317e-15
CSNK1A1	0.559095	1.90266e-15
OPA1	0.558904	1.95389e-15
HS2ST1	0.558891	1.95725e-15
TMED5	0.558262	2.13606e-15
SPTY2D1	0.558218	2.14923e-15
FOXN2	0.55744	2.39399e-15
DOCK7	0.55662	2.68131e-15
NIPA2	0.556356	2.78066e-15
NUP205	0.55594	2.94455e-15
WDFY1	0.555728	3.03184e-15
YTHDF3	0.555424	3.16142e-15
ZNF146	0.555269	3.22958e-15
TAF1A	0.554762	3.46231e-15
PCNP	0.554615	3.53267e-15
IARS1	0.554565	3.55717e-15
ACBD3	0.554206	3.73629e-15
PGM2	0.553306	4.22549e-15
MCMBP	0.552895	4.46918e-15
COPS2	0.552864	4.48807e-15
C2orf69	0.552668	4.60969e-15
LRRCC1	0.552638	4.62849e-15
PPIG	0.552553	4.68226e-15
SPDL1	0.5525	4.71611e-15
NRAS	0.55201	5.04165e-15
CAPRIN1	0.551103	5.70154e-15
WDHD1	0.550635	6.07475e-15
ADAM9	0.550523	6.16743e-15
ASPH	0.550484	6.2001e-15
MED17	0.55001	6.61023e-15
EFR3A	0.549907	6.70256e-15
RO60	0.549318	7.25643e-15
CSE1L	0.548934	7.64227e-15
LNPK	0.547155	9.70088e-15
EIF2S1	0.54686	1.00911e-14
PICALM	0.546809	1.0161e-14
GFM1	0.546643	1.03884e-14
PLEKHB2	0.545688	1.17993e-14
SPOPL	0.5456	1.19378e-14
OXR1	0.545267	1.24775e-14
SUPT16H	0.544761	1.33447e-14
VCPIP1	0.544505	1.38058e-14
CFAP97	0.544434	1.39372e-14
GTF2A1	0.543321	1.61474e-14
CPSF2	0.542567	1.78357e-14
UBE4A	0.542272	1.8543e-14
XRN2	0.541788	1.97604e-14
ZNF770	0.540455	2.35349e-14
MRPL19	0.540026	2.48909e-14
TRUB1	0.539854	2.5458e-14
DARS1	0.53961	2.62799e-14
BPNT2	0.538893	2.88543e-14
ARHGAP11A	0.538729	2.94764e-14
SEC24A	0.537635	3.39736e-14
DYNC1I2	0.536862	3.75506e-14
CERS6	0.536185	4.09787e-14
HMGXB4	0.535943	4.22796e-14
TMEM135	0.535748	4.33518e-14
CAPZA2	0.535572	4.43455e-14
PRRC1	0.535535	4.45598e-14
COPB1	0.535494	4.47924e-14
CLSPN	0.53546	4.49939e-14
RAB10	0.53417	5.30971e-14
SEPTIN10	0.534083	5.36923e-14
TMED7	0.533798	5.56866e-14
CWF19L2	0.53364	5.68198e-14
OGFOD1	0.533386	5.87016e-14
RAD23B	0.533123	6.07065e-14
SERINC3	0.532961	6.1973e-14
HEATR1	0.532855	6.2817e-14
IQGAP1	0.532808	6.31908e-14
ATP13A3	0.532259	6.77733e-14
ATP6V1A	0.531879	7.1129e-14
PRDM10	0.530898	8.05654e-14
PPP3CA	0.530896	8.0586e-14
SLC30A1	0.530766	8.19228e-14
POMK	0.530654	8.30968e-14
PIK3CB	0.530357	8.62762e-14
OTUD6B	0.529643	9.44178e-14
RNF169	0.528174	1.13602e-13
INCENP	0.527974	1.16504e-13
KIF2A	0.527779	1.1939e-13
VPS13B	0.52769	1.20727e-13
CTDSPL2	0.527551	1.22843e-13
STRN	0.527034	1.31059e-13
SDE2	0.5269	1.33278e-13
XPR1	0.526838	1.34325e-13
ATAD1	0.526808	1.34828e-13
ZNF148	0.526308	1.43521e-13
EIF2AK4	0.526178	1.45864e-13
ZNF143	0.525346	1.61806e-13
XPO1	0.52413	1.88185e-13
PRELID3B	0.523985	1.91592e-13
PUM1	0.523829	1.95341e-13
CNOT1	0.523503	2.03375e-13
SMNDC1	0.523474	2.041e-13
FAM91A1	0.52298	2.16962e-13
PTPN12	0.522916	2.18687e-13
NAA50	0.522577	2.28027e-13
MTOR	0.522473	2.30958e-13
UTP25	0.522325	2.35212e-13
LZIC	0.522323	2.35267e-13
TBC1D23	0.522218	2.3832e-13
ACAP2	0.520969	2.77896e-13
MFSD14B	0.520952	2.78459e-13
ITGB1	0.520768	2.8483e-13
UBXN4	0.519046	3.5156e-13
SMC3	0.519025	3.5246e-13
TMEM106B	0.518818	3.61477e-13
PAIP1	0.518614	3.70564e-13
KPNA4	0.518253	3.8719e-13
NCL	0.517953	4.01573e-13
C5orf22	0.517845	4.06879e-13
ATP6V1C1	0.517601	4.19103e-13
AQR	0.517331	4.33051e-13
PPP4R2	0.516742	4.65085e-13
PSMA6	0.516685	4.68333e-13
UBE3C	0.515812	5.20403e-13
PRRG1	0.515357	5.49702e-13
FCF1	0.515199	5.60266e-13
ANLN	0.514918	5.79593e-13
TMOD3	0.514563	6.04857e-13
ARFGEF2	0.514523	6.07752e-13
UBQLN1	0.514264	6.2697e-13
DARS2	0.513917	6.53553e-13
HBP1	0.513817	6.61437e-13
UHMK1	0.513665	6.73601e-13
PAFAH1B2	0.51354	6.83827e-13
G2E3	0.512853	7.42343e-13
PRMT5	0.512236	7.99081e-13
CANX	0.512182	8.04252e-13
ZNHIT6	0.512013	8.20556e-13
PALB2	0.511992	8.2262e-13
ECT2	0.511981	8.23753e-13
PANX1	0.511832	8.38459e-13
DCUN1D1	0.511764	8.45327e-13
CNIH1	0.511452	8.77318e-13
CEBPZ	0.511393	8.83472e-13
MCM4	0.511332	8.89921e-13
PHF20	0.510375	9.96959e-13
NUP155	0.509844	1.06159e-12
QSER1	0.509566	1.09708e-12
SLC25A24	0.509081	1.16185e-12
MFSD14A	0.508894	1.1877e-12
ZNF367	0.508606	1.22867e-12
PAK2	0.508531	1.23967e-12
BAG4	0.508461	1.24987e-12
ADAM17	0.508384	1.26126e-12
TMX1	0.508368	1.26369e-12
SMC1A	0.508165	1.29424e-12
STAG2	0.507924	1.33139e-12
NARS2	0.507916	1.33269e-12
LRRC40	0.507803	1.35049e-12
NEK7	0.507779	1.35427e-12
PIK3CA	0.507774	1.35503e-12
HAT1	0.507741	1.36034e-12
PARG	0.507651	1.37483e-12
YIPF5	0.507507	1.39827e-12
ATF2	0.506994	1.48508e-12
PDHX	0.506878	1.50535e-12
NOLC1	0.50687	1.50682e-12
DNAJC13	0.50634	1.6032e-12
UBE2W	0.505773	1.71305e-12
YWHAB	0.505604	1.74704e-12
RAB3GAP2	0.504842	1.90945e-12
NEDD1	0.50406	2.09108e-12
ARFGEF1	0.503322	2.27808e-12
RTF1	0.503321	2.2781e-12
PRMT3	0.503246	2.29819e-12
PLEKHA3	0.503002	2.36401e-12
ITGAV	0.502168	2.60299e-12
UEVLD	0.502042	2.64127e-12
EIF2AK2	0.50188	2.691e-12
BMPR2	0.501035	2.96594e-12
UBR5	0.500874	3.02142e-12
SLC35F5	0.50054	3.13958e-12
CAP1P1	0.499961	3.3549e-12
ACSL3	0.499422	3.56838e-12
EMC1	0.499129	3.68999e-12
PPFIA1	0.49902	3.73642e-12
ZNF217	0.49859	3.92411e-12
PSMC1	0.498553	3.94058e-12
KPNA3	0.498277	4.06667e-12
CALU	0.496656	4.88912e-12
SLC30A6	0.496637	4.90008e-12
AHCTF1	0.4966	4.92019e-12
GTF2H3	0.49653	4.9598e-12
YAP1	0.496236	5.12758e-12
STT3A	0.496195	5.15132e-12
MED14	0.496194	5.15202e-12
TMEM87A	0.495951	5.29551e-12
RIOX2	0.49572	5.4359e-12
NUCKS1	0.495702	5.44679e-12
PHF20L1	0.495319	5.68716e-12
STT3B	0.495304	5.69732e-12
USP10	0.494939	5.93653e-12
ADAM10	0.494318	6.36664e-12
USP37	0.493915	6.66183e-12
SLC25A40	0.493244	7.18281e-12
SYPL1	0.492754	7.5875e-12
CEP350	0.492663	7.66555e-12
NLN	0.492619	7.70336e-12
GTF3C3	0.492272	8.00838e-12
RBM27	0.492134	8.13264e-12
MMADHC	0.491228	8.99693e-12
VAMP3	0.491004	9.22394e-12
NEK4	0.490767	9.4705e-12
UBE2K	0.490599	9.64915e-12
ACTL6A	0.490363	9.90584e-12
RASAL2	0.490053	1.02527e-11
UBFD1	0.490004	1.03082e-11
BTBD1	0.489994	1.03202e-11
MKLN1	0.489959	1.03603e-11
ANKIB1	0.489903	1.04247e-11
SEPTIN7	0.489326	1.11131e-11
HMMR	0.489257	1.11973e-11
EPRS1	0.48923	1.12315e-11
CSTF2	0.489125	1.13626e-11
MARCHF7	0.489114	1.13759e-11
CUL4B	0.489037	1.14733e-11
CHEK1	0.488954	1.15789e-11
MAPK1	0.488941	1.15964e-11
USP28	0.488243	1.25248e-11
SNX19	0.488038	1.2811e-11
SOWAHC	0.487857	1.30698e-11
EXOC5	0.487848	1.30818e-11
FMN1	0.487695	1.3304e-11
RBM12	0.487413	1.37233e-11
USP9X	0.487376	1.37804e-11
TLK1	0.486945	1.44491e-11
EIF4E	0.486783	1.47078e-11
ANP32E	0.486768	1.47322e-11
RHBDD1	0.486256	1.55829e-11
SRGAP2B	0.485816	1.6353e-11
BACH1	0.485748	1.64739e-11
CSNK1G3	0.485732	1.65032e-11
CLIP1	0.485556	1.68236e-11
ALG10	0.485028	1.78237e-11
OTUD4	0.484912	1.80509e-11
RNF11	0.484264	1.93712e-11
RFWD3	0.484053	1.98204e-11
IDH3A	0.48391	2.01327e-11
CUL2	0.483787	2.04027e-11
NUS1	0.483671	2.0661e-11
DESI2	0.483353	2.13872e-11
CREB1	0.483306	2.14983e-11
IPMK	0.482672	2.30271e-11
API5	0.482445	2.35991e-11
CARNMT1	0.482391	2.37382e-11
NCAPG2	0.481853	2.51593e-11
VAMP7	0.48183	2.52223e-11
PTPN11	0.481671	2.56602e-11
CDK6	0.48159	2.58854e-11
YWHAG	0.481445	2.62949e-11
C5orf24	0.481437	2.63164e-11
UBE3A	0.481344	2.65808e-11
HNRNPLL	0.481267	2.6804e-11
HSPA9	0.480934	2.77827e-11
CHML	0.480866	2.79872e-11
RAB18	0.480457	2.92457e-11
LARS1	0.480391	2.94534e-11
C16orf87	0.480389	2.94598e-11
MCM6	0.480294	2.97625e-11
CEP295	0.480216	3.00145e-11
RNF214	0.479679	3.17971e-11
DTL	0.479512	3.2371e-11
FMR1	0.479479	3.24835e-11
FASTKD2	0.478991	3.42276e-11
TAF1B	0.478921	3.44858e-11
SEC24B	0.47866	3.54611e-11
LIN9	0.47865	3.54997e-11
KLHL28	0.478629	3.55788e-11
SH3GLB1	0.478605	3.56728e-11
UBE2V2	0.478596	3.57073e-11
CENPI	0.478342	3.6687e-11
USP14	0.477779	3.89588e-11
ACTR3	0.477708	3.9257e-11
PIK3R4	0.477356	4.07552e-11
PRRC2C	0.477316	4.09309e-11
YWHAQ	0.477305	4.09765e-11
PAICS	0.476557	4.43696e-11
CEP20	0.476293	4.56335e-11
ZBTB11	0.476175	4.62076e-11
COG5	0.476099	4.65813e-11
UTP23	0.476078	4.66858e-11
PATL1	0.475914	4.75014e-11
TAB2	0.475752	4.8325e-11
DDB1	0.475627	4.89696e-11
UBA3	0.475582	4.92019e-11
RECQL	0.475575	4.92401e-11
MTHFD1	0.475378	5.02765e-11
JRKL	0.475365	5.03463e-11
ERI1	0.475353	5.0411e-11
CKAP2L	0.475338	5.04892e-11
PDCD10	0.474653	5.42795e-11
ZYG11B	0.474637	5.43716e-11
KIF5B	0.474612	5.45172e-11
ARHGAP42	0.474456	5.54224e-11
ATL2	0.474435	5.55453e-11
SEC23A	0.474397	5.57684e-11
STAU2	0.474396	5.57748e-11
MAPK6	0.474283	5.64385e-11
SYNCRIP	0.474275	5.64865e-11
ARL5A	0.47425	5.66373e-11
GPD2	0.473947	5.84767e-11
MCFD2	0.473696	6.00376e-11
MAML2	0.473677	6.01594e-11
BZW1	0.473195	6.32857e-11
PBRM1	0.472972	6.47876e-11
TNKS2	0.472233	7.00095e-11
ATP2C1	0.472228	7.00437e-11
GOLM2	0.47215	7.06211e-11
ERBIN	0.472094	7.10308e-11
NCOA3	0.472002	7.17216e-11
TAX1BP1	0.471947	7.21319e-11
SET	0.471908	7.24267e-11
TGS1	0.471883	7.26223e-11
DCAF17	0.471777	7.34261e-11
ANKRD50	0.471323	7.69932e-11
FNDC3B	0.471129	7.85746e-11
RPGRIP1L	0.470994	7.96891e-11
NAB1	0.470864	8.07766e-11
DEPDC1	0.470816	8.11766e-11
DHX15	0.470396	8.48078e-11
NMD3	0.470313	8.55488e-11
LMNB1	0.470313	8.55496e-11
MAT2B	0.470279	8.58532e-11
MRE11	0.4701	8.74672e-11
MOSPD2	0.469943	8.8905e-11
VPS26A	0.469597	9.21569e-11
ARHGEF12	0.469377	9.42813e-11
NSUN3	0.469243	9.56026e-11
IPP	0.469225	9.57861e-11
HUWE1	0.469203	9.60049e-11
LANCL1	0.469191	9.6125e-11
POLR1F	0.469138	9.66474e-11
THAP1	0.469103	9.70054e-11
WAPL	0.469071	9.73238e-11
TMEM64	0.468922	9.88374e-11
UBXN2B	0.468655	1.01612e-10
DNAJC11	0.46861	1.02082e-10
REEP3	0.468238	1.0609e-10
MFAP3	0.468223	1.06257e-10
ASAP1	0.468195	1.06569e-10
DOCK9	0.468017	1.08537e-10
ZBTB44	0.467982	1.08931e-10
ARHGAP5	0.467951	1.09286e-10
EIF4G3	0.467844	1.10502e-10
ADSS2	0.467691	1.12262e-10
RALGAPB	0.467513	1.1434e-10
TNPO1	0.467337	1.16437e-10
KIF14	0.467293	1.16967e-10
CCDC15	0.467017	1.20338e-10
SPAST	0.466993	1.20639e-10
XRCC5	0.466734	1.23896e-10
STYX	0.466725	1.24005e-10
RC3H2	0.466491	1.27028e-10
BRCC3	0.466386	1.28411e-10
NXT2	0.466179	1.31164e-10
RACGAP1	0.466101	1.32227e-10
ARMT1	0.465813	1.36194e-10
SMG1	0.465526	1.40255e-10
CIP2A	0.46485	1.5031e-10
POLA1	0.464826	1.50681e-10
STAU1	0.464764	1.51629e-10
RAB3GAP1	0.464514	1.55562e-10
AP1AR	0.464264	1.5958e-10
OSBPL8	0.464255	1.59719e-10
ETF1	0.463939	1.6496e-10
GNB1	0.463535	1.71893e-10
MCM10	0.462943	1.82556e-10
MIER1	0.462661	1.87866e-10
SRP72	0.46217	1.9746e-10
TOP2A	0.461977	2.01352e-10
PUS7	0.461392	2.13652e-10
BCL9L	0.461013	2.21984e-10
ASPM	0.460748	2.27994e-10
GIGYF2	0.460417	2.35746e-10
SEPTIN2	0.460395	2.3627e-10
DR1	0.46036	2.37098e-10
PNPLA8	0.459979	2.4638e-10
STAG1	0.459916	2.47953e-10
HACD2	0.45991	2.4809e-10
KTN1	0.459741	2.52344e-10
CLIC4	0.459387	2.61495e-10
MMS22L	0.459256	2.64968e-10
GTF2I	0.459231	2.65619e-10
TJP1	0.459188	2.66758e-10
TOMM70	0.459041	2.70734e-10
UBE2D1	0.459025	2.71184e-10
TWF1	0.458813	2.76998e-10
B4GALT5	0.458691	2.80408e-10
MAP2K1	0.458394	2.88894e-10
SLC39A10	0.458342	2.90403e-10
NCOA2	0.458257	2.92859e-10
TMF1	0.457978	3.01168e-10
METAP1	0.457951	3.01974e-10
BUB1	0.457411	3.18718e-10
ZNF460	0.457351	3.20624e-10
DDX46	0.4571	3.28747e-10
PALS1	0.456599	3.45583e-10
BUB1B	0.456582	3.46193e-10
YWHAZ	0.456546	3.47417e-10
RAB5A	0.456542	3.47565e-10
CYRIB	0.456386	3.5301e-10
RLIM	0.456374	3.53417e-10
AFF4	0.456266	3.57234e-10
DTD2	0.456211	3.59194e-10
SUZ12	0.455943	3.6888e-10
EMC2	0.455922	3.69651e-10
PSD3	0.455831	3.73021e-10
CCDC117	0.45554	3.83953e-10
ZNF644	0.455364	3.90712e-10
CTCF	0.455352	3.91191e-10
ATL3	0.455159	3.98751e-10
STAM	0.455115	4.00477e-10
CCSER2	0.455056	4.02814e-10
GNL3L	0.454899	4.09129e-10
CENPE	0.454594	4.21682e-10
HYOU1	0.454528	4.24434e-10
TERF1	0.454443	4.2804e-10
PSMD14	0.454391	4.30219e-10
ASAP2	0.454302	4.34032e-10
UBR1	0.454161	4.40129e-10
MSH6	0.454082	4.43571e-10
TWSG1	0.454051	4.44924e-10
MOB1A	0.453769	4.57467e-10
BRCA2	0.453662	4.62334e-10
MIGA1	0.453319	4.78259e-10
POLR2B	0.453266	4.80756e-10
DBT	0.453221	4.82883e-10
IL1RAP	0.453162	4.85681e-10
ADAT1	0.453149	4.86301e-10
ESYT2	0.45307	4.90107e-10
DYNC1H1	0.452977	4.9461e-10
EIF3A	0.452883	4.9922e-10
ZBTB38	0.452883	4.99228e-10
RAB14	0.452861	5.00303e-10
ENAH	0.452779	5.0436e-10
SLC16A1	0.452687	5.08945e-10
GINS4	0.452551	5.15781e-10
RSPRY1	0.452537	5.16513e-10
ANKRD17	0.452478	5.19505e-10
PTPN14	0.452467	5.20038e-10
CKAP2	0.452457	5.2059e-10
PDLIM5	0.452182	5.34796e-10
KNL1	0.452078	5.4028e-10
DDIAS	0.451869	5.51508e-10
GNAI3	0.45176	5.57409e-10
FYTTD1	0.451647	5.6365e-10
NT5E	0.451578	5.67479e-10
OSBPL11	0.451394	5.77797e-10
DCLRE1B	0.451372	5.79005e-10
ARL6IP6	0.451171	5.90495e-10
BIRC6	0.451041	5.98103e-10
SLMAP	0.450968	6.02372e-10
PTDSS1	0.450375	6.38299e-10
MTHFD2	0.45026	6.45478e-10
CHM	0.45015	6.52448e-10
RAD50	0.450095	6.55941e-10
MAP4K5	0.450056	6.58463e-10
SEC24C	0.44994	6.65951e-10
TARS1	0.449897	6.68723e-10
PTBP3	0.449789	6.75793e-10
PKN2	0.449589	6.89124e-10
ASCC3	0.449568	6.90534e-10
DNAJB14	0.448933	7.3451e-10
TXNRD1	0.448834	7.4156e-10
VRK2	0.448748	7.47835e-10
XIAP	0.448649	7.55012e-10
CHMP2B	0.448633	7.56194e-10
MAP3K2	0.448579	7.60197e-10
CDK12	0.448526	7.6412e-10
SRP54	0.448482	7.67332e-10
SUV39H2	0.448321	7.79441e-10
CNOT8	0.448114	7.95223e-10
XPOT	0.447689	8.28635e-10
RAPH1	0.447461	8.47054e-10
RCN2	0.447433	8.49355e-10
B3GNT2	0.446971	8.88137e-10
TASOR2	0.446774	9.05181e-10
SC5D	0.446661	9.1511e-10
FBXO38	0.446621	9.18633e-10
TOPBP1	0.446583	9.22e-10
CUL3	0.446564	9.23688e-10
RP2	0.446468	9.32336e-10
PMS2	0.446458	9.33235e-10
ESCO2	0.446415	9.37077e-10
PJA2	0.446136	9.62566e-10
SLC25A32	0.445215	1.05173e-09
UBR3	0.445177	1.05551e-09
THOC2	0.445132	1.06012e-09
KIF18A	0.444994	1.07426e-09
DHX36	0.444884	1.08562e-09
NOMO2	0.444548	1.12109e-09
ZFR	0.444438	1.13304e-09
DDX6	0.444403	1.13677e-09
ATXN1L	0.444375	1.13982e-09
GCC2	0.444304	1.1476e-09
RRM1	0.443793	1.20505e-09
CAND1	0.443705	1.21525e-09
RALB	0.443639	1.22296e-09
EDEM1	0.443626	1.22448e-09
PPP1CB	0.443528	1.23595e-09
FAM98B	0.443496	1.23978e-09
MAPRE1	0.443357	1.25634e-09
TPR	0.44323	1.27155e-09
AP3B1	0.443223	1.27248e-09
DCAF1	0.443133	1.28343e-09
WDR3	0.443082	1.28971e-09
RAP2C	0.44301	1.29848e-09
FAM111B	0.442904	1.31175e-09
GULP1	0.442645	1.34453e-09
CENPL	0.442602	1.35001e-09
SKAP2	0.442457	1.3688e-09
GOLGA4	0.442084	1.41819e-09
IPO9	0.441708	1.46966e-09
ITPRIPL2	0.441602	1.48458e-09
CTTNBP2NL	0.441427	1.50931e-09
BAZ1B	0.44103	1.56722e-09
L2HGDH	0.440978	1.57495e-09
SECISBP2L	0.440868	1.59141e-09
RPRD1B	0.440413	1.66137e-09
FBXO11	0.440121	1.70794e-09
PLEKHM3	0.4401	1.71127e-09
DIAPH3	0.440051	1.71923e-09
SDAD1	0.440035	1.72185e-09
WDR43	0.439972	1.73203e-09
ATP11B	0.439947	1.73612e-09
SEPTIN11	0.439862	1.75018e-09
PDIA6	0.439841	1.75364e-09
UGGT1	0.439301	1.84506e-09
TMEM87B	0.439237	1.8562e-09
KMT2A	0.438975	1.90262e-09
APLP2	0.438858	1.92366e-09
OPN3	0.438629	1.96542e-09
UTP20	0.438492	1.99102e-09
CENPF	0.438259	2.03491e-09
PAQR3	0.438075	2.07047e-09
FAM3C	0.437984	2.08808e-09
STK26	0.437937	2.09727e-09
USO1	0.43788	2.10851e-09
ZNF281	0.437584	2.16795e-09
NAA35	0.437544	2.17593e-09
POLR1B	0.437542	2.17652e-09
TMEM184C	0.437519	2.18116e-09
CASP8AP2	0.437506	2.18384e-09
LAMP2	0.4372	2.2471e-09
ABALON	0.436847	2.32262e-09
CDC23	0.436763	2.34095e-09
PRPF4	0.436732	2.3477e-09
EIF2S3	0.436723	2.3496e-09
MOB4	0.436675	2.36006e-09
LEPROT	0.436341	2.43496e-09
WWP1	0.436301	2.44408e-09
COPA	0.436293	2.44589e-09
GSPT1	0.436246	2.45656e-09
CCNK	0.436211	2.46467e-09
ARL13B	0.436128	2.48371e-09
TUT7	0.435993	2.51508e-09
SELENOT	0.435893	2.53861e-09
GMPS	0.435857	2.54727e-09
VTA1	0.435824	2.55494e-09
ATP2A2	0.435785	2.56437e-09
CAST	0.435729	2.5778e-09
NUP153	0.435653	2.59608e-09
LTN1	0.435189	2.71035e-09
ITGA2	0.435106	2.73153e-09
PANK3	0.435092	2.73496e-09
KRAS	0.435082	2.7375e-09
RNF141	0.434677	2.84232e-09
HEATR5A	0.434579	2.86846e-09
WDR76	0.434421	2.91063e-09
BOLA2-SMG1P6	0.434392	2.91846e-09
SHOC2	0.434243	2.95891e-09
UGDH	0.434076	3.00503e-09
MRPL3	0.434042	3.01459e-09
SMARCA5	0.434034	3.01672e-09
MET	0.433986	3.03022e-09
GMFB	0.433741	3.09977e-09
EIF5B	0.433551	3.15471e-09
RNF111	0.433393	3.2012e-09
GNG12	0.433372	3.20742e-09
OLA1	0.433296	3.22976e-09
TAF12	0.433187	3.26242e-09
GPR107	0.433175	3.26612e-09
MSANTD3-TMEFF1	0.432905	3.34857e-09
CACUL1	0.432824	3.37351e-09
PUM2	0.432738	3.40035e-09
LAMC1	0.432697	3.41339e-09
CCT5	0.432685	3.41701e-09
PSMD7	0.432376	3.51566e-09
FZD6	0.432303	3.53952e-09
APP	0.432195	3.57492e-09
TNPO3	0.432156	3.58774e-09
CAMSAP1	0.432153	3.58855e-09
MAP4K3	0.432122	3.59881e-09
BOD1L1	0.43194	3.65952e-09
REST	0.431875	3.68157e-09
UGP2	0.431761	3.72043e-09
DIAPH2	0.43156	3.78982e-09
NF1	0.431532	3.79941e-09
SMC6	0.431507	3.80815e-09
NFXL1	0.431454	3.82676e-09
NUP98	0.431412	3.84153e-09
TRPS1	0.431387	3.85015e-09
KIF15	0.431289	3.88524e-09
PRKAR2A	0.430733	4.08838e-09
TMEM237	0.43063	4.12687e-09
EMSY	0.430621	4.1305e-09
MMGT1	0.430606	4.13614e-09
RASA1	0.430411	4.21052e-09
HLTF	0.430365	4.22831e-09
TOR1AIP1	0.430344	4.23648e-09
FKTN	0.429947	4.39278e-09
RAB11FIP1	0.429927	4.40102e-09
PPP6R3	0.429463	4.5911e-09
DIS3	0.42927	4.67257e-09
HSPD1	0.429145	4.72615e-09
EEA1	0.429102	4.74467e-09
AFAP1	0.429021	4.77984e-09
NFAT5	0.42888	4.84162e-09
BDP1	0.428849	4.85518e-09
TMTC3	0.428845	4.85727e-09
ARIH1	0.428584	4.97398e-09
MAGT1	0.428567	4.98154e-09
MANEA	0.428525	5.00061e-09
ALKBH8	0.42851	5.00764e-09
MED1	0.428403	5.05631e-09
CCNE2	0.428285	5.1108e-09
G3BP2	0.428268	5.11868e-09
TTK	0.428198	5.15142e-09
INTS8	0.428183	5.15851e-09
TMEM182	0.428037	5.22707e-09
YES1	0.427953	5.26714e-09
MYOF	0.427731	5.37464e-09
PLK4	0.427597	5.4401e-09
TRAF3IP1	0.427559	5.45878e-09
KAT6A	0.427277	5.59998e-09
ATMIN	0.427263	5.60743e-09
ZNF623	0.427217	5.63044e-09
ATRX	0.427189	5.64496e-09
EIF4G2	0.427143	5.66838e-09
CENPQ	0.426239	6.15126e-09
KCTD9	0.426199	6.17307e-09
MZT1	0.426139	6.20689e-09
SRPK2	0.426106	6.22512e-09
COMMD2	0.426066	6.24768e-09
NAF1	0.425804	6.39717e-09
UBXN7	0.425756	6.42492e-09
RAB23	0.425646	6.489e-09
DLG1	0.425532	6.5556e-09
CWC22	0.425375	6.64917e-09
PRDX3	0.425142	6.78974e-09
NUP133	0.425111	6.8087e-09
NCOA6	0.424726	7.0482e-09
MIS18BP1	0.424382	7.26937e-09
FANCB	0.424308	7.31783e-09
TMEM30A	0.424251	7.35538e-09
SELENOI	0.424242	7.36139e-09
SEC23IP	0.424214	7.37985e-09
QTRT2	0.423957	7.55143e-09
PGM2L1	0.423957	7.55172e-09
AGFG1	0.423905	7.58698e-09
HERC3	0.423884	7.60131e-09
CEP170	0.423675	7.74466e-09
SDCBP	0.423649	7.76307e-09
RMI1	0.423645	7.76569e-09
SLC25A43	0.423518	7.85416e-09
SLK	0.423494	7.87111e-09
C11orf58	0.423437	7.91139e-09
FBXO45	0.423354	7.97058e-09
CENPN	0.423255	8.04121e-09
ZDHHC5	0.423213	8.07128e-09
DYNC1LI2	0.423203	8.07852e-09
MINDY2	0.422394	8.68317e-09
TAOK1	0.422338	8.72712e-09
CRYBG3	0.42225	8.7959e-09
RAB2A	0.42203	8.96975e-09
RFC3	0.421722	9.21838e-09
USP8	0.421692	9.24371e-09
GTF3C4	0.421643	9.28414e-09
ENTPD7	0.421518	9.38781e-09
ROCK1	0.421465	9.43212e-09
SHCBP1	0.421425	9.46539e-09
UXS1	0.421189	9.66547e-09
ZDHHC20	0.421173	9.67926e-09
LACTB2	0.420981	9.84613e-09
STIL	0.42086	9.95214e-09
NCK1	0.420803	1.00028e-08
LUZP1	0.420745	1.00542e-08
PSMD1	0.420734	1.00642e-08
HSPA8	0.42066	1.01304e-08
GPSM2	0.420561	1.02198e-08
LRRC8B	0.420559	1.02216e-08
ACSL4	0.420525	1.02519e-08
SBF2	0.420221	1.05318e-08
B3GNT5	0.42015	1.05982e-08
KLHL20	0.420069	1.06744e-08
CCNG2	0.42006	1.0683e-08
HNRNPU	0.419863	1.08705e-08
CTBS	0.419525	1.11997e-08
TMEM185B	0.41943	1.12937e-08
ALMS1	0.419239	1.14865e-08
DLGAP5	0.419228	1.14977e-08
SCYL2	0.419217	1.15087e-08
SASS6	0.419101	1.16266e-08
EI24	0.419069	1.16594e-08
CD2AP	0.419035	1.16947e-08
AGL	0.418919	1.18143e-08
NFE2L2	0.418713	1.20308e-08
IPO11	0.41869	1.20559e-08
UBA2	0.418591	1.21608e-08
PRKAA1	0.418151	1.2641e-08
TENT4B	0.418011	1.27978e-08
SPIN1	0.417932	1.2887e-08
AHNAK	0.417913	1.29082e-08
SAV1	0.417397	1.35055e-08
MARCHF5	0.417356	1.35549e-08
KDM2A	0.41735	1.35619e-08
RNF13	0.417349	1.35623e-08
MFN2	0.417348	1.35635e-08
ATF1	0.417297	1.3625e-08
CMTR2	0.417292	1.36308e-08
TCAF1P1	0.417213	1.37258e-08
METTL9	0.417115	1.38437e-08
ZBED6	0.417043	1.3931e-08
CDC42	0.416997	1.39872e-08
GHITM	0.41694	1.40571e-08
BLZF1	0.416903	1.4103e-08
PCDH7	0.416872	1.41416e-08
NUP58	0.416755	1.42873e-08
C2CD3	0.416585	1.45009e-08
HECTD1	0.416532	1.45688e-08
HNRNPC	0.416371	1.47744e-08
C9orf64	0.416137	1.50795e-08
OSBP	0.415936	1.53464e-08
KRBOX5	0.415686	1.56859e-08
RNASEH1	0.415671	1.57064e-08
MRPL15	0.415642	1.57454e-08
RPS6KA3	0.415531	1.5898e-08
NUP54	0.415453	1.6007e-08
PRR11	0.41529	1.62366e-08
HNRNPH2	0.415287	1.62405e-08
DCK	0.415114	1.64871e-08
ARL5B	0.415056	1.65707e-08
GINS1	0.415021	1.66199e-08
KPNA6	0.414839	1.68851e-08
PARPBP	0.4147	1.70911e-08
IREB2	0.414593	1.72504e-08
TUBA1B	0.41432	1.76647e-08
ASH1L	0.4143	1.7695e-08
SELENOF	0.414252	1.7769e-08
USP34	0.414202	1.78462e-08
TOX4	0.413874	1.83606e-08
FUBP1	0.413836	1.84224e-08
ARPP19	0.413738	1.85791e-08
IMPACT	0.413667	1.86927e-08
GEMIN5	0.413515	1.89411e-08
NOC3L	0.41344	1.90649e-08
NBEAL1	0.413305	1.9288e-08
FAM220A	0.413165	1.95228e-08
KIF11	0.413019	1.97708e-08
RSPH3	0.413013	1.97822e-08
ADAR	0.412978	1.98414e-08
HIF1A	0.412906	1.99658e-08
RELL1	0.412882	2.00062e-08
GNA13	0.41286	2.00446e-08
GSTCD	0.41281	2.01312e-08
SERBP1	0.412803	2.01434e-08
DHX29	0.412713	2.03012e-08
PHC3	0.412665	2.03849e-08
AURKA	0.412551	2.05876e-08
TRMT1L	0.412513	2.06555e-08
WDR36	0.412399	2.08585e-08
WDR82	0.412252	2.1124e-08
DNAJA2	0.412069	2.14604e-08
PPTC7	0.41204	2.15148e-08
SOS1	0.411992	2.16043e-08
SLC5A3	0.411958	2.16665e-08
MTBP	0.411914	2.17495e-08
ERCC6L	0.411842	2.1884e-08
MAD2L1	0.411695	2.21624e-08
NIPBL	0.411693	2.21671e-08
SPTLC2	0.411591	2.23615e-08
SNTB2	0.41159	2.23637e-08
ERLIN2	0.411508	2.25231e-08
EARS2	0.41143	2.26741e-08
PDS5B	0.411078	2.33695e-08
ACBD5	0.411016	2.34953e-08
ANO6	0.41097	2.35887e-08
BBX	0.410838	2.38564e-08
APPL1	0.410749	2.40393e-08
CBX3	0.410317	2.49462e-08
WRN	0.410317	2.49479e-08
RCC1	0.410308	2.4967e-08
TRIO	0.410178	2.52454e-08
HSPA13	0.410129	2.53515e-08
CEP85	0.410117	2.53771e-08
MTM1	0.410068	2.54836e-08
PALM2AKAP2	0.410049	2.5527e-08
NRIP1	0.410018	2.55933e-08
WASHC4	0.409979	2.56788e-08
NAMPT	0.409773	2.61365e-08
RBM12B	0.409739	2.62117e-08
CSDE1	0.409563	2.66091e-08
RBM43	0.409545	2.66504e-08
CHCHD3	0.409443	2.68841e-08
LARS2	0.409339	2.71235e-08
ISOC1	0.4092	2.74465e-08
STX17	0.408947	2.80454e-08
FAM102B	0.408863	2.82477e-08
CAP1P2	0.408849	2.82804e-08
ITFG1	0.408821	2.83491e-08
UBLCP1	0.408611	2.88599e-08
ANAPC1P4	0.408477	2.9193e-08
PPIL4	0.408382	2.94305e-08
DCAF13	0.408286	2.96706e-08
EXO1	0.408277	2.96934e-08
TBC1D14	0.408217	2.98468e-08
POT1	0.40814	3.00408e-08
SLC12A6	0.407998	3.04069e-08
PNO1	0.407942	3.05527e-08
NEK2	0.407878	3.07182e-08
ETV3	0.407865	3.07525e-08
LMLN	0.407548	3.15926e-08
ATP7A	0.4074	3.19915e-08
ENDOD1	0.407382	3.20403e-08
RRM2B	0.407286	3.23006e-08
NEMF	0.407201	3.25346e-08
ABRAXAS2	0.407138	3.2709e-08
APOL6	0.406939	3.32652e-08
ARID4B	0.406654	3.40794e-08
R3HDM1	0.406543	3.44004e-08
SETSIP	0.406374	3.48962e-08
RAP1A	0.406066	3.58162e-08
SETD7	0.406047	3.58744e-08
STAT1	0.405892	3.63462e-08
B3GALNT2	0.405871	3.64112e-08
GOLT1B	0.405736	3.68291e-08
CAMSAP2	0.405491	3.7597e-08
MOSPD1	0.405487	3.76111e-08
SPRED1	0.405348	3.80529e-08
FBXO28	0.405296	3.82221e-08
BARD1	0.405283	3.82626e-08
NRBF2	0.405222	3.84585e-08
IRAK2	0.405199	3.85329e-08
RRP15	0.405151	3.86888e-08
ROR1	0.404765	3.99685e-08
FAT1	0.40471	4.01535e-08
USP31	0.404689	4.02252e-08
PPP1R8	0.404674	4.0276e-08
SNRNP200	0.404519	4.08034e-08
ABHD5	0.404399	4.12169e-08
ZMPSTE24	0.404234	4.17917e-08
C1orf112	0.404084	4.23233e-08
NT5C2	0.40407	4.2372e-08
KPNB1	0.403984	4.26799e-08
C5orf15	0.403921	4.29051e-08
USP24	0.403887	4.30259e-08
ITPRID2	0.403884	4.30387e-08
KLF7	0.40382	4.327e-08
HERC4	0.403662	4.38476e-08
LYSMD3	0.403532	4.43261e-08
ZNF322	0.40352	4.43714e-08
LIMS1	0.403355	4.49882e-08
ZRANB1	0.403348	4.5014e-08
NIP7	0.403337	4.5059e-08
HPS3	0.403285	4.52523e-08
ZNF845	0.403283	4.52618e-08
TMEM33	0.403108	4.5928e-08
SEMA3C	0.403021	4.62647e-08
SLC31A1	0.402908	4.67034e-08
TP53BP2	0.402768	4.7255e-08
SGMS2	0.402664	4.76664e-08
E2F7	0.402588	4.79685e-08
EIF1AX	0.402461	4.84814e-08
NCAPG	0.402455	4.85056e-08
BAZ1A	0.402452	4.85193e-08
XPO7	0.402403	4.87146e-08
USP46	0.402249	4.93456e-08
IGF2R	0.402128	4.98483e-08
DDX3X	0.402115	4.99029e-08
XPOTP1	0.401907	5.07738e-08
CTNND1	0.401907	5.07747e-08
DSCC1	0.401889	5.08505e-08
ZNF260	0.401784	5.12952e-08
DDI2	0.40146	5.27004e-08
KLHL5	0.401281	5.34894e-08
PDCD6IP	0.401271	5.35355e-08
USP38	0.40114	5.4121e-08
C1orf74	0.401123	5.41995e-08
KIF1B	0.400746	5.59219e-08
KLHL24	0.400736	5.59698e-08
SNRNP27	0.400684	5.62101e-08
EIF3C	0.400629	5.64662e-08
EFCAB14	0.400494	5.71037e-08
FANCM	0.400303	5.80129e-08
XRN1	0.400152	5.87475e-08
JMJD1C	0.399981	5.95853e-08
CDC27	0.399733	6.08174e-08
SLC35D1	0.399505	6.19763e-08
RBBP4	0.399471	6.21503e-08
STIP1	0.399408	6.24787e-08
DUSP11	0.399331	6.2873e-08
NUSAP1	0.399317	6.29501e-08
ZMYM1	0.399314	6.29641e-08
TMTC2	0.398994	6.46524e-08
EP300	0.398982	6.47153e-08
PPP4R3B	0.39881	6.56386e-08
TMPPE	0.398789	6.57524e-08
CLOCK	0.398596	6.6805e-08
DNAJC21	0.398594	6.68173e-08
FPGT	0.39855	6.70631e-08
KIF23	0.398515	6.72557e-08
PPP1R12A	0.398475	6.7477e-08
THRAP3	0.398213	6.89508e-08
KHDRBS1	0.398114	6.95142e-08
NCBP1	0.397988	7.02371e-08
PMAIP1	0.397982	7.02729e-08
SSH1	0.397978	7.02947e-08
IFIH1	0.39791	7.06899e-08
SLC35A5	0.397875	7.08908e-08
BRMS1L	0.397676	7.20605e-08
ROCK2	0.397656	7.21807e-08
RANBP9	0.397532	7.29197e-08
AP1S3	0.397376	7.38595e-08
AMMECR1	0.397216	7.4839e-08
POFUT1	0.397159	7.51904e-08
UPF2	0.396955	7.64556e-08
SPEN	0.396915	7.67065e-08
DNAJB6	0.39678	7.75599e-08
TMLHE	0.396754	7.77271e-08
AP3M1	0.396709	7.80154e-08
NEMP1	0.396709	7.80155e-08
NEDD4	0.396666	7.82872e-08
LMBR1	0.396388	8.00939e-08
FNIP1	0.396319	8.05466e-08
NAE1	0.39631	8.06036e-08
ZNF106	0.396302	8.06555e-08
COPB2	0.396176	8.14952e-08
ZFAND1	0.396091	8.20595e-08
SEMA3A	0.395991	8.27329e-08
RIPK2	0.395883	8.34651e-08
LIN54	0.395855	8.36614e-08
GART	0.395805	8.40011e-08
PRIM2	0.395708	8.46697e-08
PRC1	0.395613	8.53309e-08
CD109	0.395431	8.66084e-08
CHORDC1	0.39518	8.83955e-08
PHF3	0.395173	8.84499e-08
KIAA1191	0.394987	8.97961e-08
WDR47	0.394613	9.25705e-08
CMTM6	0.394415	9.40775e-08
WAC	0.394303	9.49373e-08
CYFIP1	0.394078	9.66879e-08
FIP1L1	0.394034	9.70379e-08
CORO1C	0.393992	9.73687e-08
GOLGA7	0.39375	9.9298e-08
GPN3	0.393647	1.00133e-07
NEIL3	0.393542	1.00987e-07
ALG11	0.393535	1.01045e-07
KPNA1	0.393531	1.01073e-07
FAF2	0.39312	1.04499e-07
EIF3J	0.393119	1.0451e-07
FCHO2	0.392967	1.05797e-07
TSR1	0.392765	1.07546e-07
TES	0.392763	1.07564e-07
STAM2	0.392635	1.08677e-07
TRIM32	0.392552	1.09411e-07
COMMD8	0.392414	1.10634e-07
KIF20A	0.392402	1.10741e-07
MBD5	0.39239	1.10852e-07
EHBP1	0.392383	1.10915e-07
SMARCC1	0.392145	1.13071e-07
REXO2	0.392131	1.13199e-07
METTL8	0.392127	1.13235e-07
SLC20A2	0.392122	1.13279e-07
ZWILCH	0.392074	1.1372e-07
NORAD	0.392056	1.13879e-07
INTS6P1	0.391994	1.14455e-07
INTS13	0.391786	1.16388e-07
SLC30A7	0.391671	1.17472e-07
DBF4	0.391568	1.18449e-07
CEP55	0.391462	1.19463e-07
DFFA	0.391441	1.19668e-07
SEC31A	0.391303	1.2101e-07
MSH3	0.391229	1.21723e-07
VGLL4	0.391023	1.23765e-07
VKORC1L1	0.390887	1.25125e-07
MAPK14	0.390835	1.25647e-07
DLG5	0.390546	1.28599e-07
FAM120A	0.39032	1.30945e-07
LRIF1	0.390197	1.3225e-07
PGAM1	0.390115	1.33121e-07
ZNF185	0.389742	1.37153e-07
UBASH3B	0.389706	1.37551e-07
SRRM1	0.389604	1.38679e-07
NFATC3	0.3896	1.38729e-07
ACBD7	0.389171	1.4357e-07
HP1BP3	0.389159	1.43709e-07
TRIQK	0.388979	1.45786e-07
RBBP5	0.388951	1.46113e-07
FAM210A	0.388693	1.49146e-07
LCA5	0.38852	1.51229e-07
GOLGA5	0.388448	1.52097e-07
SPG11	0.388407	1.52592e-07
AMMECR1L	0.388336	1.53455e-07
TTF1	0.388321	1.53645e-07
ANKRD13C	0.388198	1.55158e-07
TCF12	0.387982	1.57847e-07
SLC17A5	0.387968	1.58025e-07
OIP5-AS1	0.387898	1.58899e-07
IMPA1	0.387783	1.60359e-07
TTLL5	0.387633	1.62292e-07
RND3	0.387568	1.63124e-07
TRAPPC11	0.387547	1.634e-07
TANK	0.387533	1.63586e-07
TRAM1	0.387413	1.65158e-07
MASTL	0.38727	1.67038e-07
FAM168A	0.387205	1.67908e-07
CHMP3	0.387141	1.68758e-07
NRDC	0.387117	1.69081e-07
HMGCS1	0.386715	1.74555e-07
ADK	0.386585	1.76364e-07
LRRC57	0.386582	1.76404e-07
EXPH5	0.386556	1.76764e-07
WASL	0.386207	1.81726e-07
ULBP3	0.386204	1.81769e-07
PPFIBP1	0.386188	1.81989e-07
ZC3H13	0.386099	1.83276e-07
SNX13	0.386033	1.84237e-07
FAM199X	0.385848	1.86957e-07
KIF4A	0.385694	1.89243e-07
SGO1	0.385303	1.95169e-07
DPH6	0.385199	1.96788e-07
NDE1	0.385187	1.96971e-07
SETX	0.385158	1.97425e-07
POSTN	0.385111	1.98157e-07
RB1	0.385111	1.9816e-07
SF3B1	0.38485	2.02277e-07
TRIM44	0.384766	2.03608e-07
MYO1E	0.384738	2.04071e-07
COQ10B	0.384662	2.05285e-07
PDP1	0.384654	2.05424e-07
ASCC1	0.384633	2.0576e-07
GPBP1L1	0.384602	2.06253e-07
ERGIC2	0.384316	2.10949e-07
ARF4	0.3841	2.14571e-07
PCYOX1	0.384071	2.15058e-07
HSPA4	0.384063	2.1519e-07
FUBP3	0.383848	2.1886e-07
PCDHGC3	0.383803	2.19626e-07
C2orf49	0.383757	2.20418e-07
TMEM68	0.383615	2.22894e-07
TEAD1	0.383534	2.24313e-07
MPHOSPH6	0.383525	2.2447e-07
RSRC1	0.383437	2.26029e-07
ADNP	0.383429	2.26169e-07
SPCS2	0.383346	2.27647e-07
COA7	0.383252	2.29326e-07
CEPT1	0.383165	2.30888e-07
ZNF699	0.382851	2.36638e-07
NCEH1	0.382799	2.37597e-07
RBL1	0.38266	2.40209e-07
PPP2CB	0.38265	2.40388e-07
SPATA5	0.382534	2.42589e-07
GTPBP4	0.382408	2.44974e-07
SPIN4	0.382394	2.4525e-07
UBE2A	0.382237	2.48283e-07
CRIM1	0.382035	2.52223e-07
DCP1A	0.381877	2.55349e-07
BBS7	0.381783	2.57234e-07
RAB22A	0.381443	2.64142e-07
TIPRL	0.381265	2.6782e-07
TMEM245	0.381258	2.67974e-07
SUPT16HP1	0.381247	2.68187e-07
PBK	0.381179	2.69626e-07
M6PR	0.381129	2.70678e-07
RFC1	0.381014	2.73108e-07
CLTC	0.380875	2.76074e-07
TCF20	0.380829	2.77057e-07
FAM72B	0.38082	2.7725e-07
FXR1	0.380819	2.77279e-07
ZNF484	0.380804	2.77591e-07
JAK1	0.380657	2.80788e-07
MTF1	0.380581	2.82437e-07
HOMER1	0.380575	2.82568e-07
MAP3K20	0.380455	2.85229e-07
ARNTL2	0.380303	2.88613e-07
PXYLP1	0.380268	2.89389e-07
FAM83D	0.38024	2.90023e-07
METTL15	0.380214	2.90597e-07
CDC5L	0.379955	2.9651e-07
SLC35A3	0.379915	2.9742e-07
TP53BP1	0.379888	2.98051e-07
REL	0.379872	2.98422e-07
AARS1	0.379852	2.98868e-07
LHFPL2	0.37976	3.01016e-07
NCAPH	0.379715	3.02056e-07
BTBD8	0.379662	3.03319e-07
INTS2	0.379623	3.04216e-07
MAML1	0.379443	3.08503e-07
RYK	0.379299	3.11954e-07
KIDINS220	0.379146	3.15653e-07
SLC30A9	0.378987	3.19559e-07
RAP1B	0.378621	3.2871e-07
RDX	0.3785	3.31789e-07
SEC24D	0.378381	3.34869e-07
KLF11	0.378286	3.37326e-07
AZI2	0.37815	3.40882e-07
SNW1	0.378091	3.42419e-07
KIAA0825	0.378069	3.43003e-07
TGOLN2	0.378005	3.44691e-07
CDCA2	0.377847	3.4893e-07
ATP11C	0.377794	3.50334e-07
GNPNAT1	0.377366	3.62053e-07
HIVEP1	0.377021	3.71785e-07
LINC02984	0.377007	3.72186e-07
SF3B3	0.376937	3.74202e-07
CHD8	0.376929	3.74419e-07
IBTK	0.376914	3.74845e-07
CCNYL1	0.376729	3.80206e-07
TMED7-TICAM2	0.376547	3.8554e-07
SLF1	0.3764	3.89914e-07
TMEM209	0.376295	3.93058e-07
LRBA	0.376286	3.93317e-07
ZFP1	0.3762	3.95929e-07
PDZD8	0.376149	3.97461e-07
NCOA4	0.37613	3.98056e-07
TFDP1	0.375977	4.02737e-07
DDX19A	0.375964	4.03147e-07
RRM2	0.375869	4.0608e-07
ARL8B	0.375841	4.06942e-07
ZFHX3	0.37581	4.07916e-07
HNRNPF	0.375728	4.10476e-07
FRMD6	0.375717	4.1081e-07
BCAP29	0.375563	4.15677e-07
ATE1	0.375418	4.20314e-07
PPP2R2A	0.37504	4.32624e-07
ARL2BP	0.37477	4.41602e-07
BRIP1	0.374708	4.43678e-07
CYCS	0.374675	4.44814e-07
GABPA	0.374575	4.48219e-07
CHUK	0.374462	4.52082e-07
NIF3L1	0.374352	4.55881e-07
MTX1P1	0.374318	4.57044e-07
STRN3	0.374266	4.5886e-07
FAM72A	0.374118	4.64044e-07
MSANTD4	0.374104	4.6454e-07
ANKRD42	0.374092	4.64987e-07
RYBP	0.374009	4.67925e-07
CCDC90B	0.373954	4.69862e-07
AKAP11	0.373934	4.70587e-07
ZSCAN20	0.373887	4.72283e-07
STS	0.373686	4.7953e-07
FER	0.373667	4.80214e-07
UBE2D3	0.373633	4.81469e-07
IGF2BP3	0.373494	4.86554e-07
CDK1	0.373492	4.86626e-07
ENOPH1	0.373372	4.91109e-07
RPAP3	0.373293	4.94039e-07
STK24	0.373181	4.98244e-07
PTK2	0.37303	5.03998e-07
SNX16	0.372624	5.19706e-07
CSGALNACT2	0.372605	5.20458e-07
MRPL49	0.372566	5.21984e-07
ANXA1	0.372495	5.24805e-07
SINHCAF	0.372436	5.27157e-07
NPM1	0.37207	5.41916e-07
ERCC6L2	0.372045	5.42942e-07
CTNNA1	0.371809	5.52705e-07
GLO1	0.371768	5.54401e-07
UBXN2A	0.371739	5.5564e-07
NT5DC1	0.371546	5.63743e-07
EPS8	0.371429	5.68769e-07
CCDC186	0.3713	5.7431e-07
NUBPL	0.371148	5.80914e-07
PAPSS1	0.371095	5.83222e-07
USP32	0.370982	5.88229e-07
SCAMP1	0.370892	5.92225e-07
GRAMD2B	0.370884	5.9257e-07
GSK3B	0.370846	5.94251e-07
KDM3B	0.370743	5.98886e-07
DAAM1	0.370701	6.0075e-07
SUCLG2	0.370629	6.04009e-07
RPS6KC1	0.370315	6.18412e-07
MED20	0.370141	6.26549e-07
MEF2A	0.370127	6.27237e-07
FOXO3B	0.370062	6.30297e-07
IRS1	0.369986	6.33903e-07
ITGA6	0.36994	6.36072e-07
MED13L	0.369732	6.46066e-07
FRRS1	0.369537	6.55568e-07
RALBP1	0.369518	6.56471e-07
GORASP2	0.369491	6.57812e-07
ADNP2	0.369264	6.69107e-07
UBE2V1	0.369251	6.69746e-07
SHPRH	0.369212	6.71691e-07
EREG	0.369077	6.78498e-07
SNX30	0.369034	6.80682e-07
ZNF267	0.36903	6.80881e-07
C16orf72	0.369001	6.82371e-07
TBCCD1	0.368828	6.91229e-07
SAP130	0.368658	7.0007e-07
POLD3	0.368653	7.00323e-07
FADS1	0.368615	7.02291e-07
UHRF1	0.368593	7.0346e-07
TTC33	0.368479	7.09458e-07
POLR1A	0.36845	7.11012e-07
GSDMC	0.368246	7.2191e-07
ELF4	0.368242	7.22145e-07
WDR26	0.368239	7.22255e-07
MACF1	0.368064	7.31734e-07
TPX2	0.367963	7.37296e-07
ELK3	0.367894	7.41074e-07
INTS7	0.367824	7.44921e-07
FAM83B	0.367725	7.50462e-07
TMEM167B	0.367472	7.64687e-07
ICE1	0.367435	7.66838e-07
CEP128	0.367421	7.67589e-07
MAN1A2	0.367417	7.67857e-07
NAA30	0.367102	7.85988e-07
UBN1	0.367072	7.87789e-07
MCM2	0.367027	7.9041e-07
DSG2	0.366992	7.92466e-07
RANBP2	0.366888	7.98595e-07
PLS3	0.366825	8.02308e-07
MAN2A1	0.366707	8.09408e-07
POU2F1	0.366635	8.13725e-07
UGGT2	0.366605	8.15553e-07
CDC40	0.366467	8.23905e-07
HIPK1	0.366396	8.28233e-07
PNPT1	0.366366	8.30116e-07
SAMD9	0.366294	8.34523e-07
CPOX	0.366146	8.43748e-07
SLC30A5	0.366098	8.46729e-07
APC	0.366047	8.49898e-07
PI4K2B	0.366024	8.51365e-07
HSP90AA1	0.365826	8.63903e-07
BTBD7	0.365817	8.64517e-07
OSMR	0.365639	8.75954e-07
LPCAT2	0.365513	8.84134e-07
HIPK3	0.365305	8.97795e-07
GBE1	0.365191	9.05358e-07
TASOR	0.36498	9.19571e-07
SSRP1	0.364772	9.33767e-07
UFL1	0.364599	9.45751e-07
DTWD2	0.364598	9.45793e-07
ZBTB33	0.364583	9.46866e-07
USP33	0.364528	9.50713e-07
PIK3C2A	0.364424	9.57993e-07
ACO2	0.364376	9.61369e-07
GPR180	0.364203	9.73716e-07
MELK	0.364006	9.8787e-07
RBBP8	0.363742	1.00723e-06
YIPF6	0.363735	1.00773e-06
PSMD5	0.363516	1.02407e-06
TTC26	0.363461	1.02821e-06
CDCA5	0.363406	1.03234e-06
ANXA7	0.363406	1.0324e-06
CBFB	0.363356	1.03614e-06
PTER	0.363341	1.03727e-06
SERINC5	0.363264	1.04319e-06
PCGF5	0.363262	1.04332e-06
PAPPA	0.363208	1.04747e-06
SMIM13	0.363193	1.04857e-06
DPM1	0.363138	1.05283e-06
CCNA2	0.36313	1.05342e-06
LATS1	0.362862	1.07436e-06
DYNC1I2P1	0.362845	1.07567e-06
YY2	0.362788	1.08015e-06
ZNF724	0.362661	1.09024e-06
ZHX1	0.362649	1.09121e-06
MANBA	0.362351	1.1152e-06
ZPR1	0.362233	1.12488e-06
NID1	0.362154	1.13142e-06
ABI1	0.36213	1.13334e-06
PHAX	0.362035	1.14126e-06
DCTN6	0.361891	1.15328e-06
C3orf38	0.361886	1.15373e-06
COL4A1	0.361827	1.15872e-06
PGK1	0.361808	1.1603e-06
TRIM33	0.36152	1.18492e-06
MKI67	0.361441	1.19174e-06
UTP4	0.361432	1.19253e-06
RAI14	0.361028	1.22809e-06
TRIP11	0.360908	1.2389e-06
EIF3E	0.360865	1.24272e-06
SBNO1	0.360807	1.248e-06
SMARCAD1	0.360787	1.2498e-06
PHIP	0.360762	1.25211e-06
ZNF184	0.360656	1.26171e-06
SCAF8	0.360632	1.26399e-06
KLF3	0.360591	1.26768e-06
CAPZA1	0.360541	1.27236e-06
NEMP2	0.360421	1.2835e-06
LINC00707	0.360356	1.28958e-06
CSNK2A3	0.359982	1.32497e-06
TGM2	0.359835	1.33917e-06
IDH1	0.359828	1.33987e-06
HIVEP2	0.359814	1.34117e-06
MCM8	0.359761	1.34637e-06
TBC1D5	0.359697	1.35263e-06
ZBTB6	0.359659	1.35633e-06
THUMPD3	0.359492	1.37281e-06
RAD1	0.359445	1.37755e-06
FHIP1A	0.359419	1.38006e-06
PHF14	0.359282	1.39386e-06
CAP1	0.35917	1.4052e-06
SLBP	0.359079	1.4144e-06
NDFIP2	0.358941	1.42857e-06
UMAD1	0.358876	1.43534e-06
ERMP1	0.35887	1.43595e-06
USP48	0.358796	1.44367e-06
LARP1	0.358697	1.45395e-06
CBLL1	0.358609	1.46328e-06
CPEB2	0.358395	1.48595e-06
BLOC1S6	0.358327	1.49332e-06
H2AC11	0.358289	1.49734e-06
MTREX	0.358211	1.50584e-06
ZFP69B	0.358132	1.51438e-06
SGPL1	0.357762	1.55524e-06
ZNF805	0.357737	1.55813e-06
EXOC6B	0.357722	1.55977e-06
DHFR	0.357669	1.5657e-06
HBS1L	0.357638	1.56921e-06
MGA	0.357633	1.56976e-06
HMG20A	0.357537	1.58067e-06
UBR4	0.357533	1.58106e-06
SGTB	0.357443	1.5913e-06
GALK2	0.35734	1.60314e-06
MIB1	0.357333	1.60397e-06
CNTF	0.357326	1.60483e-06
KNSTRN	0.357291	1.60876e-06
ARHGAP21	0.357154	1.62476e-06
GNPTAB	0.357091	1.63205e-06
ARID4A	0.357029	1.63939e-06
AUNIP	0.356999	1.64291e-06
VPS4B	0.356885	1.6564e-06
LMAN1	0.356796	1.66697e-06
SLC7A6OS	0.356718	1.67637e-06
PLEKHF2	0.356658	1.68358e-06
LTBP1	0.356502	1.70241e-06
SNAPC1	0.356491	1.70381e-06
FEM1C	0.356289	1.72867e-06
INO80	0.356137	1.7475e-06
RBM18	0.356106	1.75137e-06
TRMT61B	0.356096	1.75265e-06
FMNL2	0.356005	1.76403e-06
C1D	0.35598	1.7673e-06
WDFY3	0.355857	1.78283e-06
PRIM1	0.355786	1.79191e-06
NSD1	0.3557	1.80293e-06
FBXO5	0.35569	1.80421e-06
FANCI	0.355678	1.80578e-06
EIF2A	0.355638	1.81096e-06
RNF2	0.355636	1.81117e-06
TRNT1	0.355628	1.81228e-06
NID2	0.355546	1.82284e-06
SENP1	0.355459	1.83421e-06
ORC1	0.355381	1.84445e-06
UBE4B	0.355119	1.87929e-06
URB1	0.355063	1.88681e-06
LBR	0.355058	1.88739e-06
AP3S1	0.354984	1.89739e-06
MYO9A	0.354948	1.90234e-06
CPLANE1	0.354928	1.90501e-06
TMEM241	0.354905	1.90815e-06
GALNT7	0.354728	1.93239e-06
SCAF11	0.35466	1.94168e-06
GOPC	0.35457	1.95424e-06
BCLAF1P2	0.354459	1.96968e-06
ARHGAP18	0.354447	1.97132e-06
METAP2	0.354303	1.99162e-06
DTX3L	0.354246	1.99966e-06
ACTN1	0.35415	2.01339e-06
UBAP2L	0.354045	2.02843e-06
ZFYVE16	0.353889	2.05102e-06
ALG8	0.353713	2.07677e-06
UQCRC2	0.353396	2.12397e-06
PMM2	0.353372	2.12767e-06
SEC22B	0.353331	2.13384e-06
SPTSSA	0.353314	2.13645e-06
HSPA14	0.353182	2.15643e-06
INSYN2B	0.35317	2.15832e-06
FEM1B	0.353078	2.17241e-06
SRSF10	0.353042	2.17801e-06
KIF16B	0.35292	2.1968e-06
SNX2	0.352901	2.19977e-06
FEZ2	0.3529	2.19992e-06
FRMD5	0.352839	2.20952e-06
INSIG2	0.352799	2.21576e-06
FAM126B	0.35269	2.23281e-06
GOLPH3	0.352657	2.23805e-06
SEC62	0.352332	2.29004e-06
SPAG1	0.352218	2.30855e-06
AVL9	0.352127	2.32342e-06
CSNK2A1	0.35212	2.32451e-06
ECD	0.352087	2.32992e-06
ATG5	0.35195	2.35264e-06
PAPOLG	0.351907	2.35978e-06
IPPK	0.351682	2.39748e-06
TMEM67	0.351662	2.40084e-06
NR1D2	0.351593	2.4125e-06
TTC27	0.351503	2.42789e-06
OAS3	0.351491	2.42997e-06
TAF1	0.351121	2.49394e-06
VCL	0.350774	2.55558e-06
UBA6	0.350653	2.57731e-06
MTRR	0.350541	2.59767e-06
BCAS2	0.350246	2.65206e-06
PEX13	0.350238	2.65346e-06
ZNF280C	0.350193	2.66192e-06
EXT2	0.350169	2.66628e-06
UVRAG	0.350154	2.66918e-06
INHBA	0.350141	2.67148e-06
NOTCH2	0.349919	2.71347e-06
CCAR1	0.349902	2.71661e-06
CDYL	0.349812	2.73381e-06
ANKRD28	0.349718	2.75195e-06
SCARB2	0.34971	2.75341e-06
LRRC8E	0.349494	2.7953e-06
TNFAIP6	0.349465	2.80105e-06
ANKRD27	0.349458	2.80241e-06
ARF6	0.349373	2.81913e-06
VWA8	0.349307	2.83219e-06
TFRC	0.348965	2.90048e-06
CPT1A	0.348857	2.92256e-06
SQLE	0.348757	2.94287e-06
DENND4C	0.348747	2.94504e-06
CHSY1	0.348725	2.9496e-06
PAPOLA	0.34866	2.96299e-06
CCT6A	0.348415	3.01392e-06
GALC	0.348251	3.04858e-06
DPAGT1	0.348164	3.06706e-06
RAP2A	0.348105	3.07978e-06
BTF3L4	0.348028	3.09628e-06
RABGAP1	0.348025	3.09685e-06
ADAMTS5	0.347949	3.11338e-06
TMA16	0.347867	3.13119e-06
TMEM65	0.347721	3.16311e-06
BCLAF1	0.347471	3.21849e-06
FBN1	0.347433	3.22698e-06
PTPN1	0.34742	3.22989e-06
PTGFRN	0.347362	3.24288e-06
HERPUD2-AS1	0.347359	3.24347e-06
ZNF697	0.347266	3.26448e-06
EPS15	0.347227	3.27341e-06
OSBPL1A	0.34721	3.27731e-06
LPP	0.347199	3.27977e-06
TGFB2	0.347146	3.29174e-06
RAB8B	0.347111	3.29974e-06
CEP104	0.347095	3.30349e-06
EIF5A2	0.347022	3.32036e-06
TASP1	0.346929	3.3417e-06
ACVR1	0.346822	3.36671e-06
TANGO6	0.346759	3.38127e-06
RNF139	0.346746	3.38442e-06
FCAR	0.34657	3.42587e-06
NRP2	0.346455	3.45319e-06
PLOD2	0.346444	3.45588e-06
RNU2-27P	0.346288	3.49334e-06
IKZF2	0.346112	3.53609e-06
COG6	0.345945	3.57719e-06
AP1G1	0.345918	3.58394e-06
SH3D19	0.345857	3.59906e-06
ZNF131	0.345852	3.60031e-06
TGFBRAP1	0.345837	3.60386e-06
CHD9	0.345833	3.60501e-06
AGPAT5	0.345825	3.6069e-06
RBMXL1	0.345781	3.61792e-06
AGO2	0.345719	3.63334e-06
IMMT	0.34559	3.66596e-06
CERS2	0.345555	3.67479e-06
EGFR	0.345555	3.67481e-06
SIKE1	0.345387	3.71757e-06
SPATS2L	0.345365	3.72329e-06
TOMM40P4	0.345328	3.7328e-06
DIAPH1	0.345227	3.7588e-06
ZNF114	0.345211	3.76293e-06
ADH5	0.345211	3.76307e-06
TMCC1	0.345171	3.77324e-06
SENP2	0.34514	3.78132e-06
RHOA	0.345023	3.81201e-06
KDM1B	0.344923	3.83835e-06
VBP1	0.344919	3.8393e-06
SNX12	0.344908	3.84231e-06
SLC10A7	0.344889	3.84734e-06
AKAP12	0.344882	3.84906e-06
DMC1	0.344614	3.92082e-06
DDX60	0.344412	3.97572e-06
TMX2	0.344356	3.99079e-06
PTPRE	0.344313	4.00282e-06
TRAPPC10	0.344281	4.01153e-06
RNF168	0.344204	4.03292e-06
E2F3	0.344148	4.04829e-06
SPTBN1	0.344011	4.0866e-06
STX12	0.343898	4.11825e-06
CLPB	0.343807	4.14422e-06
QKI	0.343616	4.1988e-06
LOC122539214	0.343608	4.20106e-06
CAPN2	0.343543	4.21972e-06
BMP2K	0.343502	4.23155e-06
SOCS5	0.343483	4.23727e-06
PIGA	0.343429	4.253e-06
RNF4	0.34325	4.30534e-06
KIAA1143	0.34324	4.30831e-06
ERLIN1	0.343123	4.34302e-06
WWC2	0.343097	4.35054e-06
SNX24	0.343051	4.36428e-06
PARP4	0.342978	4.38625e-06
DNAJC24	0.342872	4.41796e-06
TMEM39A	0.342715	4.46567e-06
DPY19L1	0.34267	4.47957e-06
CCP110	0.34264	4.48867e-06
BRWD3	0.342624	4.49339e-06
SIAE	0.342334	4.58338e-06
HMGN4	0.342314	4.58966e-06
ABCB7	0.342277	4.60124e-06
SNAP23	0.342182	4.63108e-06
CD46	0.342178	4.63225e-06
DEPDC1B	0.342158	4.63868e-06
HPS5	0.342002	4.6882e-06
NPM1P39	0.34194	4.70807e-06
PIKFYVE	0.341875	4.72902e-06
PSEN1	0.341005	5.01714e-06
BROX	0.340996	5.02046e-06
FKBP14	0.340903	5.05224e-06
LNPEP	0.340861	5.06665e-06
POLK	0.340859	5.06705e-06
GLG1	0.340859	5.06713e-06
HDAC9	0.340839	5.07413e-06
THUMPD1	0.340801	5.08733e-06
NANP	0.340568	5.16831e-06
E2F8	0.340439	5.21368e-06
YY1	0.34006	5.34916e-06
DHX57	0.340022	5.36276e-06
ORC4	0.339933	5.39522e-06
HADHB	0.339898	5.40796e-06
RSU1	0.33989	5.41105e-06
PIGK	0.339833	5.43205e-06
LOX	0.339652	5.49871e-06
AHR	0.339643	5.50225e-06
ADAMTS12	0.339421	5.58518e-06
DIXDC1	0.339277	5.63999e-06
CGGBP1	0.33927	5.64236e-06
ADGRE2	0.339138	5.69316e-06
RNF40	0.339135	5.69414e-06
ABRAXAS1	0.33906	5.72307e-06
TAOK3	0.338921	5.77697e-06
NFE2L3	0.338762	5.83922e-06
SLC44A1	0.338754	5.84239e-06
AMOTL1	0.338621	5.8949e-06
KBTBD2	0.338484	5.94951e-06
GTDC1	0.338405	5.98137e-06
GAPVD1	0.337852	6.20782e-06
USP25	0.337805	6.22724e-06
PARP4P2	0.337799	6.22993e-06
SESTD1	0.337775	6.23978e-06
SRP9	0.337694	6.27378e-06
GNL3	0.337621	6.30486e-06
GNAQ	0.337614	6.30759e-06
HIBADH	0.337588	6.31884e-06
EXOC1	0.337521	6.34745e-06
JADE3	0.337488	6.36151e-06
RICTOR	0.337429	6.3864e-06
PSMD2	0.337332	6.42838e-06
MED13	0.337174	6.49648e-06
PPM1A	0.337168	6.49932e-06
LAP3	0.337162	6.50172e-06
PPIP5K2	0.337142	6.51072e-06
SUCLG2-DT	0.337013	6.56713e-06
FRYL	0.336942	6.59834e-06
SH3TC2	0.336912	6.61147e-06
LARP4	0.336888	6.62243e-06
PRKRA	0.336709	6.70221e-06
SERTAD2	0.336672	6.71851e-06
TMEM267	0.33661	6.74678e-06
ZNF609	0.33659	6.7557e-06
F2R	0.336522	6.78626e-06
SRGAP2C	0.336353	6.86332e-06
HJURP	0.336338	6.87024e-06
STEAP1	0.335855	7.09553e-06
FN1	0.335835	7.10492e-06
POLE3	0.335833	7.10602e-06
RALA	0.335765	7.13801e-06
TANC1	0.335748	7.1462e-06
PPP2CA	0.335689	7.17469e-06
ST13P15	0.335657	7.1896e-06
PTPRG	0.335601	7.21646e-06
ICMT	0.335574	7.22981e-06
TMEM26	0.335462	7.2838e-06
SPOCK1	0.335358	7.33445e-06
USP6NL	0.335257	7.38395e-06
PLS3-AS1	0.335236	7.39435e-06
ZNF800	0.335159	7.43238e-06
PITPNB	0.334988	7.51748e-06
GALNT3	0.334912	7.55533e-06
ARHGAP32	0.334828	7.59768e-06
SMAD1	0.334612	7.70736e-06
EAF1	0.33455	7.73908e-06
INPP4B	0.334523	7.75335e-06
LAMA4	0.334431	7.80045e-06
PLAA	0.334402	7.81575e-06
RARS1	0.334324	7.85635e-06
CDC7	0.334317	7.85981e-06
ERI2	0.33429	7.87382e-06
RNF26	0.334247	7.89661e-06
PTPN9	0.334142	7.95175e-06
SACS	0.334133	7.95624e-06
PPP2R5C	0.334125	7.96069e-06
POLR2M	0.334024	8.01382e-06
ATR	0.333957	8.04949e-06
RNMT	0.333952	8.05217e-06
SF3A1	0.333837	8.11378e-06
PLEKHA1	0.333745	8.16356e-06
DDOST	0.333647	8.21648e-06
VGLL3	0.333591	8.24727e-06
UHRF1BP1L	0.333519	8.28658e-06
NAMPTP1	0.333519	8.28681e-06
SLC35F2	0.333396	8.35426e-06
PPP3R1	0.33334	8.385e-06
NPC1	0.333043	8.55137e-06
UHRF1BP1	0.33304	8.55317e-06
DNAJB6P1	0.333016	8.56682e-06
KLHL2	0.332784	8.69912e-06
PRKAR1A	0.332622	8.79266e-06
GNG10	0.332606	8.80187e-06
EIF4H	0.332546	8.83663e-06
PPP1R15B	0.332538	8.8413e-06
CDV3	0.332527	8.84739e-06
OAT	0.332506	8.85995e-06
RAD51AP1	0.332494	8.86697e-06
DNAJC10	0.332478	8.876e-06
ZFP64	0.33247	8.88115e-06
ABLIM3	0.332466	8.88302e-06
RAPGEF2	0.332441	8.89813e-06
SLC26A2	0.332386	8.93009e-06
CDR2	0.332282	8.99161e-06
RPUSD4	0.332217	9.03044e-06
ALDH1L2	0.331955	9.18757e-06
SIRT1	0.331835	9.2602e-06
RLF	0.331797	9.28308e-06
ZNF252P	0.331723	9.32852e-06
DERL1	0.331707	9.33824e-06
EPHB2	0.331466	9.48762e-06
LSM12	0.331276	9.60658e-06
MDFIC	0.331155	9.68293e-06
GREM1	0.331131	9.69831e-06
LDAH	0.331107	9.71361e-06
DPYD	0.330942	9.81936e-06
LOC105369147	0.330924	9.83101e-06
KLHL8	0.330813	9.90284e-06
RCOR1	0.330707	9.97195e-06
GDAP2	0.330484	1.01185e-05
UBTD2	0.330384	1.01846e-05
MAP4K4	0.330344	1.02117e-05
DYNLT3	0.330288	1.02492e-05
SUCLA2	0.330229	1.02886e-05
ARSK	0.330062	1.04018e-05
DLD	0.330025	1.0427e-05
ZNF292	0.329968	1.04659e-05
HSPD1P5	0.329854	1.05438e-05
ADD3	0.329709	1.06444e-05
GAB1	0.329484	1.08016e-05
ATP2B4	0.329306	1.09278e-05
TMEM170A	0.329299	1.09331e-05
NIPA1	0.329215	1.09932e-05
HMCN1	0.328945	1.11882e-05
PARN	0.328858	1.12513e-05
NIPAL1	0.328633	1.14177e-05
OXSR1	0.328525	1.14976e-05
CHAMP1	0.328454	1.1551e-05
ST3GAL1	0.328432	1.15673e-05
WASF2	0.328367	1.16164e-05
LONP2	0.328364	1.16185e-05
LYN	0.328358	1.16233e-05
CCN4	0.328323	1.16497e-05
RAG1	0.328319	1.16529e-05
GTF2H2C	0.328299	1.16676e-05
SPRED2	0.328292	1.16731e-05
FBXW2	0.328225	1.17244e-05
RAB1A	0.328151	1.17803e-05
STK4	0.328014	1.1886e-05
POLQ	0.327821	1.20359e-05
ATXN1	0.327748	1.20925e-05
RNF6	0.32745	1.23282e-05
PTAR1	0.327418	1.23538e-05
LIPG	0.327288	1.24589e-05
LSM14A	0.327047	1.26542e-05
SERINC1	0.327039	1.26607e-05
DSE	0.327028	1.267e-05
PHACTR4	0.326975	1.27137e-05
KPNA2	0.326972	1.27157e-05
HNRNPA3	0.326954	1.27305e-05
ARL6IP5	0.326919	1.27596e-05
NUF2	0.326853	1.28137e-05
CDC25C	0.32682	1.28412e-05
TMED2	0.326802	1.2856e-05
SDHC	0.326751	1.28992e-05
KLHL7	0.326735	1.29124e-05
SPRTN	0.32651	1.31015e-05
SLC9A6	0.326405	1.31905e-05
CSPP1	0.326388	1.3205e-05
NPTN	0.326272	1.33036e-05
ENO1	0.32624	1.33313e-05
DDR2	0.326218	1.33499e-05
YEATS2	0.326101	1.3451e-05
TPP1	0.326096	1.34558e-05
PDCL	0.326007	1.35327e-05
ARMC10	0.325954	1.35796e-05
TBC1D31	0.32595	1.35827e-05
SLC36A1	0.325854	1.36674e-05
MRPS10	0.325838	1.36813e-05
APOOL	0.325685	1.38169e-05
B3GALT9	0.325622	1.38731e-05
TTF2	0.325408	1.40651e-05
LRP11	0.325308	1.41554e-05
ZFHX3-AS1	0.32526	1.41998e-05
CCDC112	0.32523	1.42271e-05
PTGS2	0.325226	1.42306e-05
SOCS4	0.32507	1.43736e-05
SUCO	0.325062	1.43809e-05
COL5A2	0.325046	1.4396e-05
RAB31	0.324822	1.46045e-05
PIAS3	0.324478	1.49301e-05
VPS13D	0.324414	1.49922e-05
EMBP1	0.324331	1.50713e-05
RAD18	0.324325	1.50777e-05
MTMR6	0.324167	1.52312e-05
LOC100421093	0.324112	1.52845e-05
ZNF654	0.32405	1.53456e-05
EPC2	0.323999	1.53955e-05
DLST	0.323835	1.5558e-05
CCDC47	0.323788	1.56043e-05
COL6A4P1	0.323753	1.56394e-05
MGME1	0.323645	1.57476e-05
DDHD2	0.32349	1.5905e-05
PURA	0.323472	1.59234e-05
TSPAN6	0.323268	1.61321e-05
ZBTB2	0.323179	1.62235e-05
OSBPL10	0.323171	1.62317e-05
ADIPOR1	0.323134	1.62703e-05
RNGTT	0.323094	1.63119e-05
KCTD3	0.323016	1.63926e-05
FIGNL1	0.323005	1.64041e-05
NBPF1	0.322913	1.65016e-05
BNIP3L	0.322854	1.6563e-05
PIP5K1A	0.322838	1.65803e-05
LOC105373314	0.322829	1.65901e-05
IPO8P1	0.322733	1.66913e-05
IFT52	0.322688	1.67397e-05
TMEM131	0.322669	1.67601e-05
TSN	0.322389	1.70606e-05
ASB7	0.322386	1.70638e-05
TM9SF2	0.322269	1.7192e-05
IKBIP	0.322233	1.72313e-05
PRNP	0.322168	1.73028e-05
MORC3	0.322093	1.73848e-05
ZMYM4	0.322092	1.73864e-05
CERT1	0.322087	1.7392e-05
EVI5	0.321956	1.75368e-05
DKC1	0.32194	1.75555e-05
PTP4A2	0.321817	1.76923e-05
NUMB	0.321654	1.78769e-05
PSMD10	0.321613	1.79229e-05
ARAP2	0.3216	1.79386e-05
MAP3K7	0.321498	1.80541e-05
TVP23B	0.321472	1.80848e-05
NME7	0.321429	1.81331e-05
LAMA3	0.321427	1.81354e-05
N4BP2	0.3214	1.81666e-05
ABCC1	0.321239	1.83531e-05
MEAK7	0.321033	1.85943e-05
PRKCI	0.321024	1.86048e-05
EYA3	0.32099	1.86445e-05
RAD51	0.320954	1.8688e-05
LINC01873	0.320876	1.87803e-05
P4HA1	0.320853	1.88073e-05
PPP1R3B	0.320742	1.89394e-05
ARID1A	0.320441	1.93035e-05
DCBLD1	0.320427	1.93205e-05
PIP4P2	0.32036	1.9403e-05
TTPAL	0.32031	1.94638e-05
TBC1D12	0.320307	1.94673e-05
FBXO36	0.320292	1.94866e-05
CD274	0.320177	1.96286e-05
CDKL5	0.320147	1.96655e-05
AJUBA	0.320134	1.9682e-05
COPS8	0.320045	1.97926e-05
MTAP	0.31982	2.00753e-05
OTUD6B-AS1	0.319773	2.0135e-05
ZC3H14	0.319566	2.03998e-05
ERO1A	0.319525	2.04518e-05
CDKN3	0.319464	2.0531e-05
PHAF1	0.319359	2.06667e-05
INTS6	0.319356	2.06713e-05
PELI1	0.3193	2.07441e-05
LRP12	0.319232	2.08327e-05
GPATCH2	0.319122	2.09771e-05
SVIL	0.319114	2.09874e-05
SP1	0.319083	2.10293e-05
EIF4G1	0.319005	2.11321e-05
FGD6	0.318966	2.11842e-05
CCNB1	0.318939	2.12205e-05
ZNF28	0.318909	2.12601e-05
VPS37A	0.318695	2.15477e-05
ANTXR1	0.318679	2.15692e-05
SULF1	0.3186	2.16768e-05
FBXW11	0.318574	2.17129e-05
GFPT1	0.318401	2.19489e-05
FAN1	0.318265	2.21365e-05
CTSC	0.318175	2.22626e-05
DNAJC14	0.318068	2.24118e-05
TGFBR2	0.318058	2.2426e-05
POGK	0.31793	2.26069e-05
RMND5A	0.317907	2.26396e-05
UNC5B	0.317841	2.27326e-05
PCNX4	0.317831	2.27477e-05
IPO5	0.317483	2.32478e-05
PABPC1	0.317258	2.35776e-05
PRKD3	0.317154	2.37314e-05
MTHFD1L	0.31705	2.38854e-05
SEC63	0.316774	2.43008e-05
NSD3	0.316758	2.4324e-05
TPM3	0.316709	2.43996e-05
CDC6	0.316708	2.44009e-05
HSD17B4	0.31669	2.44277e-05
ANO1	0.316296	2.50349e-05
CEP97	0.315967	2.55524e-05
GTF2E1	0.315813	2.57993e-05
PHKB	0.315808	2.5807e-05
PALLD	0.315764	2.58774e-05
GALNT2	0.315664	2.60383e-05
PIMREG	0.315629	2.60954e-05
ELF1	0.31548	2.63384e-05
ALMS1-IT1	0.315427	2.6424e-05
TTI1	0.315424	2.64295e-05
ACTBL2	0.315323	2.65952e-05
EXT1	0.315311	2.66157e-05
SNX18	0.315215	2.67744e-05
ALS2	0.315192	2.68133e-05
ANOS1	0.315178	2.68361e-05
NOL8	0.315165	2.6857e-05
PLS1	0.315045	2.7058e-05
SH3KBP1	0.314967	2.71894e-05
KMT2E	0.314892	2.73154e-05
SRPRA	0.314849	2.7388e-05
AHNAK2	0.314799	2.74738e-05
COL12A1	0.31469	2.7659e-05
WEE1	0.314492	2.8001e-05
SLC2A10	0.314414	2.81358e-05
AP4E1	0.313954	2.89479e-05
DDX59	0.31392	2.90081e-05
CACYBP	0.313887	2.90676e-05
KIF2C	0.313759	2.92975e-05
MIPOL1	0.313716	2.93765e-05
MMUT	0.313589	2.96065e-05
TUBBP1	0.31352	2.97331e-05
NUP188	0.313379	2.99922e-05
LOC652276	0.313218	3.02906e-05
TANC2	0.313108	3.04966e-05
CDCP1	0.312924	3.08442e-05
IDE	0.312886	3.09167e-05
ZZZ3	0.312791	3.10987e-05
GTF2H1	0.312772	3.11347e-05
PCDHGA9	0.312478	3.17014e-05
TBL1XR1	0.312465	3.17269e-05
ASAH1	0.312348	3.19563e-05
EBAG9	0.312211	3.22261e-05
NUDCD2	0.312173	3.23006e-05
SPPL2A	0.312085	3.24752e-05
FSTL1	0.312049	3.25483e-05
CRKL	0.311967	3.27115e-05
RAB33B	0.311919	3.28087e-05
ZNF81	0.311759	3.31313e-05
UNG	0.31168	3.3291e-05
CHST11	0.311651	3.33514e-05
RMDN1	0.311525	3.36085e-05
TMEM43	0.311429	3.38063e-05
SMCHD1	0.311352	3.39678e-05
RAB7A	0.311298	3.40797e-05
PPIL1	0.311225	3.42319e-05
DNAJA3	0.311216	3.42506e-05
CCNY	0.311215	3.42518e-05
SON	0.310966	3.47777e-05
CTNNB1	0.310858	3.50078e-05
SETD3	0.31075	3.52401e-05
VANGL1	0.310723	3.52985e-05
PAK1IP1	0.310598	3.55688e-05
KBTBD4	0.310411	3.59758e-05
GOLIM4	0.310342	3.61271e-05
AGGF1	0.310341	3.61292e-05
MTCH2	0.310306	3.62061e-05
TXNDC9	0.31029	3.62424e-05
MED21	0.310025	3.68317e-05
CNTLN	0.310016	3.6851e-05
[truncated: 3,476 more rows]

## Sheet: Supplementary Table 2
Supplementary Table 2. GSEA of DLAT co-expression network based on "HALLMARK" gene sets.
Description	setSize	enrichmentScore	NES	pvalue	p.adjust	qvalue	rank	leading_edge	core_enrichment
HALLMARK_G2M_CHECKPOINT	200	0.726992	3.25508	1e-10	3.84615e-10	9.7166e-11	4178	tags=64%, list=13%, signal=56%	G3BP1/RAD21/SMC2/KIF20B/TOP1/SMC4/CUL5/RAD23B/INCENP/XPO1/NCL/PRMT5/SMC1A/NOLC1/RASAL2/HMMR/CHEK1/MCM6/KIF5B/SYNCRIP/LMNB1/RACGAP1/TOP2A/DR1/STAG1/BUB1/CTCF/CENPE/BRCA2/KNL1/CUL3/CENPF/CASP8AP2/GSPT1/NUP98/KIF15/TTK/PLK4/ATRX/STIL/HSPA8/HNRNPU/KIF11/HIF1A/AURKA/MAD2L1/PDS5B/WRN/EXO1/NEK2/BARD1/KPNB1/CDC27/NUSAP1/KIF23/PRIM2/PRC1/SMARCC1/DBF4/MAPK14/KIF4A/RBL1/PBK/MAP3K20/TFDP1/CDK1/TPX2/MCM2/CCNA…
HALLMARK_E2F_TARGETS	200	0.704258	3.15329	1e-10	3.84615e-10	9.7166e-11	5397	tags=67%, list=17%, signal=56%	PRKDC/ZW10/NBN/NUDT21/USP1/RAD21/MSH2/IPO7/ATAD2/SMC4/DEK/NUP205/CSE1L/EIF2S1/XPO1/SMC3/MCM4/SMC1A/NOLC1/HMMR/CHEK1/ANP32E/MCM6/PAICS/SYNCRIP/DEPDC1/LMNB1/MRE11/RACGAP1/TOP2A/STAG1/MMS22L/BUB1B/CTCF/CENPE/BRCA2/GINS4/DCLRE1B/MTHFD2/RAD50/PMS2/DIAPH3/GSPT1/NUP153/SMC6/PLK4/RFC3/DLGAP5/DCK/GINS1/AURKA/MAD2L1/PDS5B/BARD1/PPP1R8/DSCC1/BRMS1L/PRIM2/KIF4A/RFC1/RRM2/CDK1/POLD3/MCM2/SSRP1/MELK/MKI67/RAD1…
HALLMARK_MTORC1_SIGNALING	199	0.657331	2.94799	1e-10	3.84615e-10	9.7166e-11	5140	tags=60%, list=16%, signal=50%	TCEA1/ACTR2/UCHL5/NUP205/CANX/MCM4/ACSL3/EPRS1/HSPA9/ACTR3/ETF1/BUB1/PSMD14/MTHFD2/TXNRD1/SC5D/EDEM1/SKAP2/USO1/GMPS/ATP2A2/HSPD1/AURKA/NAMPT/PNO1/STIP1/TES/HMGCS1/HSPA4/M6PR/RRM2/UBE2D3/GSK3B/FADS1/MCM2/GBE1/PGK1/IDH1/DHFR/TFRC/SQLE/CCT6A/PLOD2/IMMT/PITPNB/ADD3/RAB1A/ENO1/P4HA1/ERO1A/CTSC/CACYBP/GTF2H1/UNG/CTH/CYB5B/PSMC2/SCD/ACACA/CYP51A1/EIF2S2/HSP90B1/PDK1/SLC7A5/ELOVL5/POLR3G/CCNG1/HSPA5/TBK…
HALLMARK_MYC_TARGETS_V1	199	0.656287	2.9433	1e-10	3.84615e-10	9.7166e-11	5290	tags=58%, list=17%, signal=48%	HNRNPR/G3BP1/USP1/DDX21/ABCE1/DDX18/DEK/SSB/IARS1/EIF2S1/RAD23B/XPO1/PSMA6/CANX/MCM4/NOLC1/EPRS1/CSTF2/EIF4E/MCM6/YWHAQ/SYNCRIP/SET/DHX15/ETF1/TOMM70/PSMD14/XPOT/RRM1/GSPT1/CCT5/PSMD7/HSPD1/EIF4G2/PRDX3/PSMD1/HNRNPU/UBA2/HNRNPC/SERBP1/MAD2L1/CBX3/KPNB1/EIF1AX/NCBP1/EIF3J/SMARCC1/FAM120A/SF3B3/TFDP1/NPM1/GLO1/MCM2/CCNA2/PGK1/AP3S1/VBP1/GNL3/POLE3/SF3A1/EIF4H/KPNA2/HNRNPA3/PABPC1/HNRNPA2B1/CCT4/SRP…
HALLMARK_EPITHELIAL_MESENCHYMAL_TRANSITION	200	0.649443	2.90786	1e-10	3.84615e-10	9.7166e-11	6993	tags=62%, list=22%, signal=49%	ITGB1/ITGAV/CALU/NT5E/COPA/ITGA2/LAMC1/POSTN/COL4A1/TGM2/NID2/INHBA/NOTCH2/FBN1/PLOD2/LOX/FN1/SPOCK1/GREM1/COL5A2/LAMA3/COL12A1/FSTL1/CALD1/COL6A3/CD44/FBN2/FAP/MXRA5/WNT5A/VCAN/CXCL8/THBS2/DST/COL3A1/ITGB3/MYLK/THBS1/TPM4/TNC/CDH11/LAMC2/EDIL3/FGF2/DKK1/MEST/COL11A1/MMP3/ADAM12/BDNF/SNTB1/SNAI2/TNFAIP3/LOXL2/FLNA/CTHRC1/AREG/COL1A2/TGFBI/COL5A1/SERPINE1/PRRX1/SLIT2/COL4A2/MMP14/SGCB/LRP1/LAMA2/S…
HALLMARK_PROTEIN_SECRETION	96	0.715554	2.90292	1e-10	3.84615e-10	9.7166e-11	3526	tags=58%, list=11%, signal=52%	ARCN1/ZW10/COPB1/ARFGEF2/TMX1/ARFGEF1/ADAM10/VAMP3/MAPK1/ANP32E/VAMP7/RAB5A/STAM/RAB14/AP3B1/GOLGA4/USO1/LAMP2/RAB2A/RPS6KA3/ATP7A/IGF2R/KIF1B/COPB2/SEC31A/RAB22A/M6PR/CLTC/SEC24D/SCAMP1/YIPF6/VPS4B/LMAN1/AP3S1/SEC22B/SNX2/GALC/AP1G1/EGFR/STX12/SNAP23/TMED2/CTSC/TMED10/CAV2/RAB9A/ABCA1/ARFIP1/DST/DNM1L/SCRN1/SSPN/PPT1/ATP6V1H/AP2B1/CLCN3
HALLMARK_MITOTIC_SPINDLE	199	0.620911	2.78465	1e-10	3.84615e-10	9.7166e-11	3956	tags=56%, list=13%, signal=49%	CKAP5/KIF20B/SMC4/LRPPRC/INCENP/SMC3/PPP4R2/ANLN/ECT2/SMC1A/ARFGEF1/RASAL2/TLK1/CLIP1/KIF5B/LMNB1/ARHGEF12/ARHGAP5/RACGAP1/STAU1/RAB3GAP1/TOP2A/BUB1/CENPE/BRCA2/DYNC1H1/PDLIM5/MAPRE1/CENPF/NF1/KIF15/RASA1/TTK/DLG1/ROCK1/NCK1/ALMS1/DLGAP5/SASS6/CD2AP/CDC42/KIF11/AURKA/SOS1/TRIO/NEK2/KIF1B/CDC27/NUSAP1/KIF23/RANBP9/PRC1/WASL/KIF4A/MYO1E/RFC1/CDK1/RALBP1/TPX2/APC/PCGF5/LATS1/ABI1/FBXO5/VCL/NOTCH2/AR…
HALLMARK_ANDROGEN_RESPONSE	100	0.656835	2.67176	1e-10	3.84615e-10	9.7166e-11	6839	tags=64%, list=22%, signal=50%	ITGAV/ACSL3/CDK6/XRCC5/PDLIM5/GNAI3/HERC3/CENPN/RPS6KA3/HMGCS1/SEC24D/NCOA4/FADS1/LMAN1/ACTN1/AKAP12/INPP4B/SLC26A2/SMS/STK39/SLC38A2/SCD/ABCC4/CDC14B/B4GALT1/ELOVL5/ALDH1A3/SPCS3/ABHD2/TMEM50A/B2M/CCND1/NKX3-1/UAP1/HMGCR/PGM3/UBE2J1/ARID5B/ELK4/DNAJB9/H1-0/SORD/CAMKK2/ZMIZ1/GSR/TNFAIP8/MYL12A/VAPA/MAF/INSIG1/GUCY1A1/DHCR24/XRCC6/ZBTB10/PMEPA1/GPD1L/BMPR1B/PIAS1/IDI1/IQGAP2/MERTK/LIFR/STEAP4/ANKH
HALLMARK_UV_RESPONSE_DN	144	0.620862	2.66881	1e-10	3.84615e-10	9.7166e-11	6699	tags=63%, list=21%, signal=50%	NEK7/ATP2C1/TJP1/PDLIM5/MET/LAMC1/ATRX/DLG1/NIPBL/PHF3/MAPK14/RND3/IRS1/SCAF8/LTBP1/NR1D2/NOTCH2/INPP4B/ADD3/ATP2B4/ATXN1/COL5A2/PIAS3/ABCC1/TGFBR2/AGGF1/TOGARAM1/NR3C1/APBB2/HAS2/COL3A1/ITGB3/MMP16/CDC42BPA/CAV1/SIPA1L1/BMPR1A/SLC7A1/NFKB1/SYNJ2/COL11A1/BDNF/SNAI2/NRP1/PRDM2/COL1A2/SFMBT1/SERPINE1/IGFBP5/MIOS/ADGRL2/BCKDHB/F3/EFEMP1/CDK13/ATRN/GJA1/PTEN/TFPI/ADORA2B/RUNX1/DAB2/CAP2/DDAH1/PDGFRB/…
HALLMARK_TNFA_SIGNALING_VIA_NFKB	200	0.549826	2.46183	1e-10	3.84615e-10	9.7166e-11	8179	tags=60%, list=26%, signal=45%	BIRC2/PANX1/B4GALT5/PDLIM5/NFAT5/NFE2L2/NAMPT/IFIH1/RIPK2/TANK/REL/INHBA/TNFAIP6/PTPRE/PTGS2/JAG1/CD44/KLF6/ABCA1/B4GALT1/IFIT2/KLF10/MCL1/TNC/FOSL2/PLAU/RNF19B/LITAF/YRDC/BIRC3/NFKB1/SOD2/CCND1/TNFAIP3/ICAM1/AREG/DNAJB4/DENND5A/TAP1/TIPARP/SERPINE1/FOSL1/NR4A2/F3/LAMB3/GEM/KYNU/PDE4B/IL18/TRIB1/DDX58/GFPT2/TGIF1/DRAM1/BHLHE40/RCAN1/IL6ST/NFIL3/DUSP5/PLAUR/DUSP4/SERPINB8/F2RL1/SLC2A3/TNFAIP8/CXCL…
HALLMARK_INFLAMMATORY_RESPONSE	199	0.521334	2.33807	1e-10	3.84615e-10	9.7166e-11	8172	tags=55%, list=26%, signal=41%	EIF2AK2/ATP2C1/GNAI3/ATP2A2/MET/PCDH7/HIF1A/NAMPT/IRAK2/SLC31A1/SGMS2/KIF1B/RIPK2/EREG/OSMR/ABI1/INHBA/TNFAIP6/PTPRE/PSEN1/AHR/LYN/KLF6/ABCA1/CXCL8/HRH1/HAS2/ITGB3/DCBLD2/ITGB8/AXL/PDPN/NMI/SLC7A1/NFKB1/IFNAR1/P2RY2/ICAM1/SERPINE1/MSR1/MMP14/IL1R1/TLR1/TPBG/F3/NOD2/SLC31A2/PDE4B/CCL7/IL18/FZD5/PROK2/ADORA2B/FPR1/AQP9/PLAUR/ITGA5/CXCL10/CYBB/ATP2B1/CXCL11/LAMP3/TLR3/PTAFR/CD82/MYC/LDLR/IL1A/LPAR1/…
HALLMARK_APOPTOSIS	161	0.50868	2.22395	1e-10	3.84615e-10	9.7166e-11	7707	tags=56%, list=24%, signal=42%	ETF1/TOP2A/XIAP/SC5D/APP/ROCK1/IGF2R/PMAIP1/DFFA/PTK2/ANXA1/EREG/TGFB2/PSEN1/F2R/PPP3R1/DPYD/BNIP3L/WEE1/CTNNB1/CTH/CASP8/CD44/CDK2/DNAJC3/DNM1L/CASP4/CAV1/BCL2L11/MCL1/TIMP2/EMP1/CASP2/PPT1/DNAJA1/BIRC3/SOD2/CCND1/HMGB2/TAP1/SLC20A1/VDAC2/PLAT/PAK1/LUM/DAP3/IFNGR1/TIMP3/IL18/CASP7/CREBBP/LEF1/CASP3/H1-0/PDGFRB/PEA15/MMP2/GSR/BCL10/FAS/BTG3/PLPPR4/LGALS3/SPTAN1/DCN/IL1A/HGF/RNASEL/CYLD/BCL2L1/GAD…
HALLMARK_INTERFERON_GAMMA_RESPONSE	200	0.49287	2.20681	1e-10	3.84615e-10	9.7166e-11	8477	tags=56%, list=27%, signal=41%	EIF2AK2/NCOA3/MTHFD2/ADAR/HIF1A/NAMPT/ISOC1/APOL6/STAT1/IFIH1/RIPK2/PNPT1/OAS3/TNFAIP6/PTPN1/DDX60/LAP3/PTGS2/CD274/PELI1/SPPL2A/CASP8/PLA2G4A/NUP93/ZNFX1/IFIT2/CASP4/SSPN/NMI/UBE2L6/NFKB1/SOD2/B2M/TNFAIP3/ICAM1/LATS2/GBP4/USP18/TAP1/MYD88/GBP6/RNF213/CMPK2/PARP14/TRIM14/RSAD2/IRF2/RNF31/ARID5B/FGL2/PDE4B/STAT3/IFIT3/CCL7/BPGM/SAMD9L/TDRD7/CASP7/DDX58/CASP3/PSMA3/IL7/FPR1/JAK2/SP110/CXCL10/FAS/CX…
HALLMARK_GLYCOLYSIS	199	0.47319	2.12216	1.20526e-10	4.30451e-10	1.08746e-10	5059	tags=42%, list=16%, signal=36%	RPE/HS2ST1/PGM2/KIF2A/HMMR/DEPDC1/NT5E/MET/UGP2/AGL/ARPP19/AURKA/COPB2/KIF20A/PGAM1/PPP2CB/HOMER1/SLC35A3/CDK1/PGK1/IDH1/GALK2/PMM2/ECD/EXT2/PLOD2/EGFR/NANP/RARS1/DLD/ZNF292/SDHC/ENO1/P4HA1/ERO1A/GFPT1/EXT1/TGFA/PYGL/CTH/PKP2/CD44/VCAN/GLCE/CENPA/IL13RA1/ALDH7A1/B4GALT1/PAXIP1/HSPA5/HK2/MXI1/MDH1/LDHA/ME1/PYGB/TGFBI/COL5A1/DSC2/CHST6/GCLC/TPBG/SDC3/KDELR3/FUT8/PLOD1/ME2/AK4/ADORA2B/GPC4/HDLBP/STM…
HALLMARK_UNFOLDED_PROTEIN_RESPONSE	112	0.563686	2.34856	2.91694e-10	9.72314e-10	2.45637e-10	4523	tags=46%, list=14%, signal=40%	DDX10/CNOT6/IARS1/EIF2S1/PAIP1/NOLC1/EIF4E/HSPA9/KIF5B/YWHAZ/HYOU1/MTHFD2/TARS1/XPOT/EDEM1/SDAD1/PDIA6/SEC31A/DCP1A/NPM1/SLC30A5/MTREX/FKBP14/PARN/DKC1/ERO1A/EIF4G1/SRPRA/TTC37/EXOC2/ATF6/EXOSC10/CKS1B/DNAJC3/HSP90B1/SLC7A5/HSPA5/SHC1/SPCS3/EIF4A3/PSAT1/DCP2/NFYA/BAG3/NOP14/KDELR3/EIF2AK3/SSR1/DNAJB9/NFYB/DCTN1/ALDH18A1
HALLMARK_COMPLEMENT	200	0.450028	2.01498	6.02385e-09	1.88245e-08	4.75567e-09	6144	tags=41%, list=19%, signal=33%	ADAM9/VCPIP1/KIF2A/PIK3CA/USP14/GPD2/DOCK9/GNAI3/LAMP2/GMFB/USP8/PDP1/PPP2CB/RNF4/CD46/PSEN1/LAP3/FN1/LYN/CTSC/PLA2G4A/GCA/BRPF3/CASP4/HSPA5/CTSV/TIMP2/GNB4/FDX1/ZFPM2/ME1/ZEB1/TNFAIP3/CTSL/SERPINE1/PIK3CG/COL4A2/MMP14/PLAT/LRP1/F3/IRF2/KYNU/ERAP2/S100A9/USP16/CASP7/SH2B3/CASP3/AKAP10/JAK2/CDH13/CR1/DUSP5/LIPA/PLAUR/CTSO/CASP5/PLSCR1/CDA/CTSB/MMP13/DOCK4/PRCP/LGALS3/CBLB/DYRK2/PRDM4/GATA3/ANXA5/S…
HALLMARK_HYPOXIA	199	0.444676	1.99428	9.91761e-09	2.91695e-08	7.36912e-09	6996	tags=46%, list=22%, signal=36%	PGM2/UGP2/CCNG2/ATP7A/KLF7/KLHL24/TES/GBE1/PGK1/TGM2/EGFR/AKAP12/LOX/ZNF292/ENO1/BNIP3L/P4HA1/ERO1A/EXT1/MYH9/ETS1/FOXO3/NR3C1/KLF6/RBPJ/PDK1/CAV1/HSPA5/HK2/MXI1/FOSL2/NOCT/LDHA/MAP3K1/SLC6A6/TNFAIP3/SLC2A1/CHST3/GCNT2/TGFBI/COL5A1/TIPARP/SERPINE1/PGM1/HK1/TPBG/F3/SDC3/KDELR3/SIAH2/AK4/CA12/ADORA2B/VHL/GPC4/HDLBP/PLIN2/BHLHE40/NFIL3/PLAUR/LXN/SLC2A3/P4HA2/KDM3A/IDS/SLC2A5/TMEM45A/S100A4/PRKCA/PFK…
HALLMARK_KRAS_SIGNALING_UP	200	0.434147	1.94388	5.24977e-08	1.45827e-07	3.68405e-08	8271	tags=50%, list=26%, signal=37%	CBL/STRN/PRELID3B/ADAM17/CCSER2/ITGA2/AMMECR1/EREG/AVL9/INHBA/AKAP12/HDAC9/GALNT3/EPHB2/PTGS2/EVI5/ERO1A/ANO1/ETS1/MPZL2/ZNF639/MMD/PTCD2/RABGAP1L/MALL/PRDM1/DCBLD2/ALDH1A3/EMP1/PLAU/SPON1/YRDC/MAP3K1/BIRC3/F13A1/HSD11B1/NRP1/TNFAIP3/ZNF277/NIN/ITGBL1/PRRX1/PDCD1LG2/GPNMB/PLAT/ETV5/BPGM/TFPI/ETV1/TRIB1/PLEK2/GFPT2/TLR8/PLAUR/F2RL1/CXCL10/TRIB2/GUCY1A1/RBM4/CROT/DNMBP/PTPRR/ADGRA2/ADAMDEC1/FUCA1/I…
HALLMARK_ESTROGEN_RESPONSE_EARLY	199	0.42555	1.9085	1.43957e-07	3.78834e-07	9.57054e-08	6237	tags=40%, list=20%, signal=32%	SLC16A1/OPN3/MYOF/NRIP1/ENDOD1/PMAIP1/ZNF185/MED13L/RBBP8/TGM2/SNX24/SLC26A2/DYNLT3/ADD3/RAB31/SVIL/ELF1/AFF1/FLNB/CD44/NAV2/PRSS23/FRK/SLC7A5/UGCG/B4GALT1/ELOVL5/PODXL/RHOBTB3/ABHD2/ISG20L2/KLF10/PTGES/PLAAT3/KAZN/CCND1/TSKU/P2RY2/SLC2A1/AREG/TIPARP/THSD4/TPBG/CELSR1/SLC39A6/SIAH2/GJA1/FOXC1/DHCR7/CA12/SH3BP5/MYBL1/BHLHE40/JAK2/IL6ST/TFAP2C/PDLIM3/INPP5F/CHPT1/PAPSS2/MYC/CALB2/MICB/SLC19A2/GAB2/…
HALLMARK_TGF_BETA_SIGNALING	54	0.627693	2.27155	1.80421e-07	4.51052e-07	1.1395e-07	6535	tags=69%, list=21%, signal=54%	BMPR2/TJP1/XIAP/ARID4B/UBE2D3/APC/TRIM33/ACVR1/RHOA/SPTBN1/PPM1A/SMAD1/RAB31/MAP3K7/CTNNB1/SKIL/BCAR3/THBS1/WWTR1/BMPR1A/KLF10/SMURF2/SERPINE1/SLC20A1/LTBP2/TGFBR1/CDH1/SKI/TGIF1/SMURF1/FNTA/PMEPA1/SMAD3/HIPK2/BMP2/NOG/FKBP1A
HALLMARK_APICAL_JUNCTION	198	0.411319	1.84408	1.78557e-06	4.25136e-06	1.07403e-06	5918	tags=40%, list=19%, signal=33%	ADAM9/PIK3CB/ITGB1/TJP1/SKAP2/ITGA2/NF1/RASA1/DLG1/CTNND1/MAPK14/WASL/MAP3K20/PTK2/CTNNA1/IRS1/CAP1/ACTN1/VCL/ADAMTS5/FBN1/EGFR/RSU1/LAMA3/CD274/MYH9/MPZL2/NECTIN1/PCDH1/EXOC4/VCAN/ACTN4/B4GALT1/SHC1/CDH11/LAMC2/FLNC/ARPC2/MSN/ICAM1/CDH3/TGFBI/AMIGO2/NECTIN3/SLIT2/SDC3/LAMB3/CDH1/NEXN/PTEN/MYH10/EPB41L2/PARVA/MPZL1/DSC3/FYB1/MMP2/ITGB4/ITGA9/AKT3/ICAM5/CD209/INSIG1/CALB2/RHOF/VCAM1/PTPRC/PPP2R2C/…
HALLMARK_ALLOGRAFT_REJECTION	200	0.401656	1.7984	2.39876e-06	5.45172e-06	1.37728e-06	7326	tags=40%, list=23%, signal=31%	ABCE1/DARS1/EIF4G3/UBE2D1/EIF3A/MRPL3/NCK1/HIF1A/STAT1/RIPK2/EIF3J/AARS1/NPM1/EREG/ELF4/ABI1/INHBA/TGFB2/EGFR/SOCS5/HDAC9/F2R/RARS1/LYN/MAP3K7/ETS1/GALNT1/DEGS1/MTIF2/CCL13/B2M/CD47/FLNA/ICAM1/TAP1/IL2RA/TLR1/BCAT1/GLMN/TLR6/UBE2N/CCR1/IFNGR1/CCL7/IL11/IL18/LY75/FYB1/IL7/GBP2/JAK2/BCL10/GCNT1/FAS/WARS1/TLR3/SRGN/PTPRC/TAP2/CD86/INHBB/CCL11/CTSS/IL10/CD80/CXCL9/NOS2/HLA-DRA/FCGR2B/HLA-DQA1/ACVR2A/…
HALLMARK_INTERFERON_ALPHA_RESPONSE	97	0.501244	2.03713	4.16068e-06	9.04496e-06	2.28504e-06	4795	tags=42%, list=15%, signal=36%	EIF2AK2/ADAR/IFIH1/RIPK2/PNPT1/SAMD9/DDX60/LAP3/ELF1/CASP8/IFIT2/NMI/UBE2L6/B2M/CD47/GBP4/USP18/TAP1/PARP9/CMPK2/PARP14/NCOA7/TRIM14/RSAD2/IRF2/TRIM5/RNF31/IFIT3/SAMD9L/TDRD7/PSMA3/IL7/GBP2/SP110/OAS1/CXCL10/CXCL11/PLSCR1/NUB1/LAMP3/WARS1
HALLMARK_HEME_METABOLISM	198	0.394743	1.76976	1.23757e-05	2.57828e-05	6.51354e-06	4861	tags=34%, list=15%, signal=29%	TOP1/TCEA1/PICALM/SLC30A1/DCUN1D1/NEK7/BACH1/ARHGEF12/LAMP2/GMPS/CAST/SDCBP/ENDOD1/MOSPD1/XPO7/CDC27/NCOA4/ARL2BP/DAAM1/CPOX/KLF3/TFRC/BMP2K/GAPVD1/CDR2/ADIPOR1/BNIP3L/FBXO34/RNF19A/GDE1/FOXO3/NR3C1/KHNYN/DCAF10/MBOAT2/GCLM/EPB41/TRAK2/MXI1/SLC7A11/NNT/SLC2A1/E2F2/TNRC6B/KDM7A/GCLC/HTATIP2/IGSF3/CLCN3/MFHAS1/RIOK3/NUDT4/BPGM/CIR1/CAT/HDGF/H1-0/MOCOS/BTRC/TSPAN5/P4HA2/RNF123/CTSB/FECH/XK/YPEL5/LPI…
HALLMARK_PI3K_AKT_MTOR_SIGNALING	105	0.467091	1.9264	1.92316e-05	3.84631e-05	9.717e-06	4100	tags=35%, list=13%, signal=31%	CAB39/ACTR2/YWHAB/MAPK1/EIF4E/PTPN11/ACTR3/RALB/PRKAR2A/NCK1/ATF1/RPS6KA3/CLTC/UBE2D3/CDK1/GSK3B/EGFR/PIKFYVE/MAP3K7/CDK2/ACACA/HSP90B1/ITPR2/PDK1/PPP2R1B/TBK1/MAPK8/MAPK9/SLC2A1/MYD88/RIT1/DAPP1/UBE2N/E2F1/PLCB1/PTEN/SMAD2
HALLMARK_IL2_STAT5_SIGNALING	198	0.383413	1.71896	3.76656e-05	7.24338e-05	1.82991e-05	7916	tags=48%, list=25%, signal=37%	ITGAV/BMPR2/NCOA3/HUWE1/TWSG1/NT5E/AHNAK/IGF2R/CYFIP1/MYO1E/ITGA6/POU2F1/TGM2/FAM126B/IKZF2/AHR/SPRED2/PRNP/P4HA1/CDC6/CDCP1/CD44/KLF6/ST3GAL4/SLC39A8/PHTF2/RABGAP1L/SWAP70/TNFRSF21/HK2/EMP1/ALCAM/SNX9/NRP1/GBP4/DENND5A/IL2RA/CDC42SE2/ADAM19/IRF6/FGL2/IFNGR1/CASP3/PLIN2/LRRC8C/BHLHE40/NFIL3/CCNE1/SLC2A3/CTSZ/CXCL10/PLSCR1/PHLDA1/WLS/UCK2/PNP/MYC/LCLAT1/F2RL2/SH3BGRL2/CD86/SLC1A5/RORA/BCL2L1/GALM/…
HALLMARK_MYC_TARGETS_V2	57	0.5316	1.95242	6.04495e-05	0.000111944	2.82805e-05	4103	tags=37%, list=13%, signal=32%	DDX18/MCM4/NOLC1/PRMT3/WDR43/UTP20/HSPD1/PLK4/CBX3/NIP7/NPM1/GNL3/UNG/HK2/TFB2M/MPHOSPH10/AIMP2/DCTPP1/HSPE1/PLK1/SORD
HALLMARK_ESTROGEN_RESPONSE_LATE	199	0.367367	1.64756	9.52319e-05	0.000170057	4.29618e-05	6237	tags=34%, list=20%, signal=27%	TOP2A/SLC16A1/OPN3/UGDH/MYOF/PLK4/STIL/NRIP1/KIF20A/DLG5/JAK1/RBBP8/SLC26A2/DYNLT3/ADD3/ATP2B4/RAB31/CDC6/AFF1/FLNB/CD44/PRSS23/FRK/SLC7A5/ELOVL5/CAV1/ABHD2/LAMC2/MEST/PTGES/PLAAT3/CCND1/CDC20/AREG/CD9/TPBG/TRIM29/SIAH2/CDH1/PERP/S100A9/FOXC1/DHCR7/CA12/GINS2/SORD/SNX10/JAK2/IL6ST/GJB3/TFAP2C/PDLIM3/BTG3/CHPT1/HPRT1/PAPSS2/MICB/SFN/PLAC1/SLC24A3/RPS6KA2/MYB/ALDH3B1/CALCR/PGR/NMU/KLF4
HALLMARK_ADIPOGENESIS	199	0.365967	1.64129	0.000110611	0.000190709	4.81792e-05	4162	tags=29%, list=13%, signal=25%	UBQLN1/SOWAHC/RNF11/IDH3A/YWHAG/ATL2/GPD2/DBT/APLP2/MAP4K3/G3BP2/PRDX3/CCNG2/GHITM/MRPL15/TANK/CHUK/GBE1/ACO2/COL4A1/IDH1/IMMT/LAMA4/PPP1R15B/DLD/SDHC/MTCH2/PPM1B/ABCA1/BCL2L13/MYLK/RTN3/SCP2/SSPN/SDHB/ELOVL6/LPCAT3/ME1/CMPK1/SLC66A3/COL15A1/BAZ2A/TKT/CS/GRPEL1/PGM1/ACADM/ITSN1/RIOK3/IFNGR1/DHCR7/ESYT1/ATP1B3/CAT/DNAJB9/CD302/PLIN2/SLC5A6
HALLMARK_IL6_JAK_STAT3_SIGNALING	87	0.448882	1.7849	0.000188538	0.00031423	7.93845e-05	7016	tags=41%, list=22%, signal=32%	CBL/PTPN11/STAT1/STAM2/OSMR/PTPN1/PDGFC/CD44/ITGA4/IL13RA1/ITGB3/TNFRSF21/LEPR/IFNAR1/MYD88/IL2RA/CD9/IL1R1/CCR1/IFNGR1/STAT3/CCL7/IL7/IL6ST/CXCL10/FAS/CXCL11/PIM1/CXCL9/CD38/TNFRSF12A/BAK1/MAP3K8/IL6/CSF2RB/GRB2
HALLMARK_UV_RESPONSE_UP	158	0.362045	1.57493	0.000897742	0.00144797	0.000365803	4749	tags=29%, list=15%, signal=25%	PPAT/DDX21/ATP6V1C1/TARS1/EIF2S3/HNRNPU/NUP58/HSPA13/STIP1/CDC5L/TFRC/TGFBRAP1/AGO2/POLE3/LYN/GGH/CYB5B/CREG1/CDK2/AMD1/PPP1R2/BCL2L11/CTSV/CDKN2B/PPT1/DNAJA1/SOD2/ICAM1/TAP1/MARK2/MMP14/GRPEL1/RAB27A/CASP3/HTR7/IL6ST/FEN1/CCNE1/ALAS1/PDLIM3/TYRO3/GLS/TMBIM6/E2F5/BTG3/RFC4
HALLMARK_PEROXISOME	104	0.396187	1.63344	0.00153922	0.00240503	0.000607586	4551	tags=30%, list=14%, signal=26%	MSH2/TOP2A/ACSL4/ISOC1/SEMA3C/SMARCC1/STS/FADS1/IDH1/VPS4B/PEX13/LONP2/ATXN1/PABPC1/HSD17B4/IDE/CNBP/EHHADH/PEX2/ELOVL5/SCP2/CTPS1/SOD2/CDK7/ACSL1/PRDX1/CAT/HSD17B11/CRABP2/BCL10/ACSL5
HALLMARK_OXIDATIVE_PHOSPHORYLATION	199	0.32567	1.46056	0.00312341	0.00473244	0.00119556	4398	tags=29%, list=14%, signal=25%	SDHD/NDUFS1/LRPPRC/OPA1/ATP6V1C1/PDHX/IDH3A/HSPA9/TOMM70/PRDX3/MFN2/MRPL15/PDP1/CYCS/ACO2/IDH1/UQCRC2/MTRR/CPT1A/IMMT/ABCB7/HADHB/OAT/SUCLA2/DLD/SDHC/DLST/RHOT1/HCCS/TIMM17A/SDHB/MDH1/LDHA/FDX1/NNT/SLC25A12/SLC25A5/ATP6V1H/VDAC1/MRPS30/GLUD1/CS/VDAC2/MRPS22/NDUFB5/GRPEL1/OGDH/ACADM/AFG3L2/MTX2/ETFA/ATP5PB/ATP6V1D/CASP7/VDAC3/ALAS1/MRPL35/ATP5MC3
HALLMARK_CHOLESTEROL_HOMEOSTASIS	74	0.412759	1.59633	0.00391078	0.00575114	0.00145292	6941	tags=47%, list=22%, signal=37%	SC5D/HMGCS1/CPEB2/SQLE/CTNNB1/JAG1/SCD/CYP51A1/ALCAM/MAL2/GPX8/STARD4/CD9/ANTXR2/HMGCR/DHCR7/NFIL3/PLAUR/PLSCR1/LGALS3/FBXO6/PDK3/S100A11/LDLR/ANXA5/PPARG/NSDHL/NIBAN1/ATF3/IDI1/FASN/TNFRSF12A/ACAT2/GNAI1/ERRFI1
HALLMARK_FATTY_ACID_METABOLISM	157	0.336499	1.46184	0.0055617	0.00794529	0.00200723	5682	tags=32%, list=18%, signal=26%	NBN/SDHD/GPD2/METAP1/UGDH/ACSL4/HMGCS1/SUCLG2/CPOX/HSP90AA1/ACO2/IDH1/CPT1A/HADHB/PTPRG/SUCLA2/DLD/SERINC1/SDHC/DLST/HSD17B4/SMS/HSPH1/EHHADH/APEX1/ELOVL5/HCCS/MDH1/PPARA/LDHA/ME1/UBE2L6/HSDL2/RAP1GDS1/ACADM/BCKDHB/OSTC/ACSL1/HSD17B11/TDO2/H2AZ1/ACSL5/PDHB/DHCR24/CRYZ/BLVRA/AOC3/NSDHL/BMPR1B/S100A10
HALLMARK_SPERMATOGENESIS	134	0.344744	1.46553	0.00651484	0.00904839	0.00228591	3023	tags=20%, list=10%, signal=18%	MTOR/BUB1/TOPBP1/PRKAR2A/TTK/AGFG1/AURKA/NEK2/STAM2/DBF4/NCAPH/CDK1/DMC1/CLPB/SIRT1/TSN/ZC3H14/CDKN3/KIF2C/IDE/SLC12A2/BRAF/GMCL1/MLLT10/CCNB2/CSNK2A2/ELOVL3
HALLMARK_NOTCH_SIGNALING	32	0.466431	1.51452	0.020052	0.0270973	0.00684563	6418	tags=50%, list=20%, signal=40%	MAML2/NOTCH2/FBXW11/JAG1/WNT5A/FZD7/CCND1/DTX4/CUL1/FZD5/SKP1/WNT2/PRKCA/TCF7L2/APH1A/FZD1
HALLMARK_ANGIOGENESIS	36	0.44983	1.49216	0.0362316	0.0476731	0.0120437	5565	tags=44%, list=18%, signal=37%	ITGAV/APP/POSTN/PTK2/COL5A2/FSTL1/JAG1/VCAN/COL3A1/TNFRSF21/NRP1/LUM/THBD/S100A4/STC1/VAV2

## Sheet: Supplementary Table 3
Supplementary Table 3. DEGs between DLAT-high and DLAT-low groups.
Gene	baseMean	logFC	P.Value	adj.P.Value	Type
PAX7	14.9152	1.90177	3.78e-07	1.48e-05	upregulated
LCT	24.497	1.82198	4.85e-09	4.95e-07	upregulated
MUC21	61.4442	1.73821	1.68e-08	1.28e-06	upregulated
C6orf15	183.067	1.72948	1.85e-08	1.37e-06	upregulated
LRRTM1	105.693	1.0781	8.83e-07	2.96e-05	upregulated
UGT1A6	110.668	1.01704	2.16e-07	9.51e-06	upregulated
GSDMC	104.6	0.949836	1.13e-07	5.8e-06	upregulated
KHSRPP1	8.61539	0.941729	2.06e-06	5.75e-05	upregulated
MROH9	2.9217	0.9216	3.67e-06	8.94e-05	upregulated
CACNA2D1-AS1	1.00762	0.853928	1.53e-05	0.000273203	upregulated
ENTHD1	35.2699	0.829689	3.06e-06	7.73e-05	upregulated
IL11	260.243	0.763152	4.01e-06	9.59e-05	upregulated
IPO8P1	2.91243	0.747171	8.98e-07	3e-05	upregulated
LINC01940	18.1281	0.743054	3.8e-05	0.000553645	upregulated
FGF23	2.41021	0.737787	3.99e-05	0.000573827	upregulated
ANLN	1397.87	0.734564	1.35e-07	6.65e-06	upregulated
MSANTD3-TMEFF1	3.3647	0.734267	1.66e-07	7.78e-06	upregulated
BCLAF1P2	2.57722	0.733485	5.16e-07	1.91e-05	upregulated
FSTL5	72.1487	0.730393	3.41e-05	0.000508433	upregulated
ANKRD18B	19.7258	0.722082	1.41e-05	0.000254635	upregulated
ZNF114	32.0582	0.717402	6.15e-07	2.22e-05	upregulated
GIP	7.54746	0.709728	4.43e-05	0.000624376	upregulated
SETSIP	2.16569	0.704699	7.76e-07	2.66e-05	upregulated
INSYN2B	12.5589	0.704542	1.21e-05	0.000225656	upregulated
ACVR1C	142.621	0.703584	1.31e-06	4.03e-05	upregulated
DEPDC1	214.864	0.701896	9.26e-08	4.94e-06	upregulated
LNCAROD	1.91738	0.697296	6.06e-05	0.000795756	upregulated
NT5E	2909.58	0.69709	9.12e-08	4.91e-06	upregulated
LIPF	5.1265	0.691784	5.46e-05	0.000732646	upregulated
MEP1B	19.5781	0.689446	5.48e-05	0.000735638	upregulated
MASP1	160.698	0.685923	1.62e-05	0.000285611	upregulated
LOC101929427	9.32417	0.676409	3.5e-05	0.000519794	upregulated
LINC01873	1.70726	0.672129	6.69e-05	0.000858315	upregulated
CITED1	64.4472	0.668462	3.94e-05	0.000568768	upregulated
LINC00707	53.1584	0.667662	6.78e-05	0.000867796	upregulated
KIF20B	471.881	0.664963	2.49e-13	2.47e-10	upregulated
PTGIS	4206.64	0.661157	1.17e-05	0.000220732	upregulated
PIP	22.2918	0.659522	9.86e-05	0.0011521	upregulated
ULBP3	47.3684	0.658555	3.05e-08	2.02e-06	upregulated
C17orf78	6.0052	0.653556	6.3e-05	0.000818998	upregulated
WNT11	1090.65	0.653495	7.1e-05	0.00089673	upregulated
POMK	74.9972	0.644967	7.52e-09	6.86e-07	upregulated
ZNF185	2253.79	0.640539	6.5e-07	2.32e-05	upregulated
BMP5	233.941	0.637757	8.51e-05	0.00103153	upregulated
SLC16A1	2256.79	0.635312	1.02e-08	8.52e-07	upregulated
DLAT	1591.82	0.634879	1.81e-55	6.43e-51	upregulated
MCM10	176.654	0.633361	1.17e-07	5.94e-06	upregulated
DEPDC1B	253.101	0.622913	1.56e-06	4.62e-05	upregulated
ACBD7	19.6236	0.620974	1.38e-06	4.21e-05	upregulated
RDXP3	0.661649	0.618763	0.000132323	0.00145807	upregulated
LYPLA1	2343.64	0.618426	1.31e-17	9.06e-14	upregulated
ZNF280A	5.44978	0.616489	0.000177589	0.0018399	upregulated
PATE2	0.84632	0.613435	0.000178442	0.0018466	upregulated
ECT2	1710.07	0.613287	2.05e-08	1.49e-06	upregulated
ZNF365	470.499	0.61244	4.33e-06	0.000101814	upregulated
CD109	2205	0.6087	3.78e-06	9.12e-05	upregulated
SGO2	255.285	0.607307	3.51e-12	1.76e-09	upregulated
APCDD1L	259.918	0.600655	9.62e-05	0.00113104	upregulated
MCM4	2270.87	0.598966	2.14e-10	4.99e-08	upregulated
ARHGAP11A	571.955	0.597688	5.4e-10	1.01e-07	upregulated
ATAD2	1136.07	0.59472	6.23e-11	1.79e-08	upregulated
EMBP1	96.9019	0.594696	2.24e-06	6.12e-05	upregulated
PODXL	8851.95	0.59435	4.53e-07	1.72e-05	upregulated
SMC4	1357.93	0.591629	3.13e-10	6.52e-08	upregulated
ADRA1B	52.4187	0.591055	4.92e-05	0.000675801	upregulated
PRKDC	6736.31	0.589808	6.9e-18	6.15e-14	upregulated
GRIN2A	146.025	0.589404	3.83e-05	0.000556637	upregulated
NXPE2	5.37203	0.586249	0.000139273	0.00151563	upregulated
ZNF770	907.156	0.586001	4.42e-09	4.61e-07	upregulated
SNORA23	1.23749	0.585361	6.68e-05	0.000857765	upregulated
TTK	257.704	0.583421	1.91e-06	5.42e-05	upregulated
TOP2A	2443.02	0.583317	1e-06	3.27e-05	upregulated
LOC101927657	2.43323	0.576434	0.000296361	0.00272224	upregulated
CLSPN	142.15	0.5747	7.86e-07	2.69e-05	upregulated
RGS20	33.0811	0.574366	0.000134239	0.00147254	upregulated
HSPA8P7	0.659828	0.573415	0.000284269	0.00263769	upregulated
CSNK2A3	7.09888	0.573132	1.41e-06	4.28e-05	upregulated
MTATP8P2	8.16482	0.569142	0.000154484	0.00164445	upregulated
ASPM	605.192	0.569137	3.24e-06	8.1e-05	upregulated
PPAT	592.98	0.567138	1.78e-16	7.04e-13	upregulated
NCAPG	396.628	0.566396	1.63e-06	4.79e-05	upregulated
NT5DC1P2	2.52923	0.560311	2.25e-05	0.000368392	upregulated
CKAP2L	268.015	0.559659	2.57e-06	6.77e-05	upregulated
TRPS1	944.836	0.55805	3.97e-07	1.53e-05	upregulated
CMKLR2	97.8903	0.557877	0.000147212	0.00158413	upregulated
SEMA3A	558.082	0.557191	1.36e-05	0.000247278	upregulated
PCDHGB1	66.2079	0.556914	0.000180076	0.0018573	upregulated
DDX21	4833.05	0.552396	2e-14	3.25e-11	upregulated
ST13P15	4.7062	0.551835	3.9e-06	9.38e-05	upregulated
HCAR1	240.388	0.551334	0.000248435	0.0023757	upregulated
OXR1	1993.99	0.547069	1.15e-12	8.51e-10	upregulated
ISX	7.52488	0.546279	0.000497471	0.00405903	upregulated
DLGAP5	468.788	0.545166	1.03e-05	0.000199472	upregulated
SNORA74A	0.785443	0.544436	0.000500311	0.00407661	upregulated
H2AC11	60.6059	0.544102	5.34e-05	0.000719686	upregulated
DEPDC1-AS1	1.33522	0.544002	0.000483279	0.00397028	upregulated
PAPPA2	411.48	0.543371	0.000412535	0.00350733	upregulated
NUDCD1	882.611	0.538872	1.78e-17	9.06e-14	upregulated
BUB1	574.351	0.53738	2.04e-06	5.73e-05	upregulated
CYP24A1	185.597	0.537301	0.000568782	0.00448282	upregulated
HMMR	390.008	0.537243	3.06e-06	7.72e-05	upregulated
KNL1	397.786	0.536472	1.24e-06	3.88e-05	upregulated
CHML	771.241	0.536097	1.61e-09	2.23e-07	upregulated
SMC2	912.589	0.535622	8.12e-15	1.61e-11	upregulated
CERS6	1959.68	0.534232	1.55e-09	2.15e-07	upregulated
AUNIP	68.8899	0.532444	2.99e-06	7.58e-05	upregulated
SQLE	3369.39	0.532308	2.69e-06	7.01e-05	upregulated
FBN3	14.0879	0.532081	0.000555393	0.00439969	upregulated
WDHD1	381.597	0.531757	1.32e-09	1.91e-07	upregulated
PRRG1	867.86	0.527215	1.02e-08	8.52e-07	upregulated
ABHD2	20345.5	0.527111	2.81e-06	7.23e-05	upregulated
CENPF	1524.47	0.526988	6.72e-06	0.000142582	upregulated
LRP2	14.9909	0.525815	0.000628846	0.00484376	upregulated
SH2D5	21.7507	0.524778	0.000332213	0.00296696	upregulated
SGMS2	2707.02	0.523328	5.37e-07	1.98e-05	upregulated
DDIAS	126.85	0.522692	1.25e-06	3.89e-05	upregulated
FGF19	857.494	0.522217	0.000714896	0.00536737	upregulated
UGT1A1	62.0492	0.521033	0.000717786	0.00538453	upregulated
CXCL10	574.904	0.52103	0.000403762	0.00344786	upregulated
PAPPA	470.38	0.521001	2.7e-05	0.000422551	upregulated
LANCL3	87.6904	0.519872	1.6e-05	0.000283021	upregulated
ERCC6L	109.604	0.519396	5.56e-06	0.000122648	upregulated
APCDD1L-DT	134.224	0.518631	0.000628464	0.00484186	upregulated
PLAT	23334.8	0.517094	0.000210116	0.00209002	upregulated
ALDH7A1P1	2.62647	0.516873	2.48e-05	0.00039556	upregulated
MUC16	3942.84	0.516722	0.000777662	0.00572169	upregulated
FAM111B	285.11	0.513369	3.32e-06	8.26e-05	upregulated
LINC02535	47.8183	0.512515	0.000213448	0.00211666	upregulated
LINC02984	125.909	0.512235	0.000127488	0.00141592	upregulated
CAP1P2	8.77665	0.511433	5e-06	0.000113473	upregulated
INTS6P1	2.67461	0.510301	5.21e-05	0.000705375	upregulated
ASPH	11460.6	0.509789	2.25e-06	6.14e-05	upregulated
ZNF367	226.275	0.508962	1.3e-08	1.03e-06	upregulated
SOWAHC	1379.35	0.508436	3.92e-09	4.24e-07	upregulated
NLN	1109.89	0.507578	5.08e-12	2.32e-09	upregulated
HDAC9	772.53	0.507393	7.12e-06	0.000149697	upregulated
LOC105373314	0.733935	0.506352	0.000908178	0.00649036	upregulated
DDX10P1	3.55428	0.50627	0.000260067	0.00245307	upregulated
COL6A4P1	6.3752	0.504711	0.000597018	0.00464377	upregulated
MBOAT2	3632.24	0.504351	3.88e-06	9.35e-05	upregulated
KIF14	236.789	0.504197	2.63e-05	0.000413596	upregulated
AP1S3	811.466	0.503978	7.02e-06	0.000147902	upregulated
BUB1B	418.104	0.501713	2.57e-06	6.77e-05	upregulated
CHEK1	503.796	0.500203	1.63e-08	1.25e-06	upregulated
BGLAP	44.3692	-0.500336	9.73e-05	0.00114108	downregulated
ENO3	180.058	-0.501743	3.43e-07	1.37e-05	downregulated
CATSPERB	254.22	-0.501801	0.00010259	0.00119292	downregulated
FLJ42393	3.10881	-0.502	0.000921456	0.00656289	downregulated
TTLL13	12.7435	-0.502005	4.94e-06	0.00011247	downregulated
TRPC7	6.99154	-0.502648	0.000936661	0.00664634	downregulated
ASIC4	13.1884	-0.502859	0.00026106	0.00246013	downregulated
KLF15	340.352	-0.50309	0.000140766	0.00152954	downregulated
ADAD2	9.72699	-0.50311	0.000229897	0.00224235	downregulated
ZKSCAN2-DT	133.412	-0.503458	1.32e-06	4.06e-05	downregulated
CITED4	1471.28	-0.503642	6.63e-05	0.000852802	downregulated
NFKBID	322.615	-0.503866	5.72e-08	3.37e-06	downregulated
UCN	48.056	-0.503945	4.59e-05	0.000642182	downregulated
CAPZA3	8.37623	-0.504029	0.000941609	0.00667707	downregulated
SPACA3	13.925	-0.504366	0.000931165	0.00661881	downregulated
PRKAR1B-AS2	17.1579	-0.504432	0.000890262	0.00638281	downregulated
B3GAT1	91.1156	-0.504944	0.000353783	0.00311253	downregulated
SLC25A27	303.884	-0.505092	6.27e-05	0.000816241	downregulated
RNY4P10	11.187	-0.505192	6.41e-06	0.000137211	downregulated
GGT1	2085.19	-0.505634	0.00010709	0.00123638	downregulated
ECHDC2	2855.25	-0.505679	4.2e-09	4.45e-07	downregulated
ZNF444	1833.36	-0.505862	4.36e-10	8.5e-08	downregulated
MICALL2	4436.61	-0.505878	7.32e-06	0.000153462	downregulated
LINC01869	7.29688	-0.505962	0.000298516	0.0027378	downregulated
SNORA33	40.6625	-0.506043	2.19e-05	0.000361547	downregulated
GSTCD-AS1	3.1177	-0.506058	5.65e-05	0.000751917	downregulated
ISYNA1	2316.9	-0.506074	1.52e-05	0.00027199	downregulated
LOC101929577	4.55681	-0.506092	5.49e-05	0.000736292	downregulated
C18orf15	0.989046	-0.506711	0.000800944	0.00585071	downregulated
MBLAC1	96.61	-0.506784	1.05e-06	3.38e-05	downregulated
COL27A1	2513.18	-0.506865	1.09e-06	3.48e-05	downregulated
RDH16	37.8234	-0.507114	3.79e-05	0.000553645	downregulated
CDK10	3678.35	-0.507365	2.55e-09	3.06e-07	downregulated
D2HGDH	1538.15	-0.507391	3.27e-07	1.32e-05	downregulated
OSR1	274.734	-0.507846	0.000442353	0.00370463	downregulated
MYRFL	48.3722	-0.507932	0.000486991	0.00399088	downregulated
LOC102723566	193.131	-0.508112	2.22e-06	6.07e-05	downregulated
CDRT4	34.9906	-0.50845	3.69e-06	8.97e-05	downregulated
KCNN2	53.0549	-0.508605	0.000117852	0.00133003	downregulated
CATIP	46.818	-0.50867	0.000113878	0.00129793	downregulated
HNRNPD-DT	24.5019	-0.508735	4.62e-06	0.000106738	downregulated
HCP5B	14.316	-0.508823	0.000426115	0.00359534	downregulated
TPRN	1819.16	-0.509093	8.45e-06	0.000172349	downregulated
FAM166A	3.97124	-0.509223	0.000349384	0.00308296	downregulated
CER1	1.11666	-0.509253	0.000871879	0.00627373	downregulated
FAM209A	6.38633	-0.50927	5.31e-05	0.00071638	downregulated
NOP53	17400.6	-0.509298	1.22e-07	6.12e-06	downregulated
FHIT	428.362	-0.50943	3.65e-06	8.91e-05	downregulated
EBF4	884.525	-0.509431	8.91e-06	0.000179245	downregulated
MIR200A	14.5466	-0.509492	0.000509015	0.00412302	downregulated
C2CD4D	47.3894	-0.51037	8.76e-05	0.00105316	downregulated
DM1-AS	37.1135	-0.510695	2.79e-06	7.19e-05	downregulated
MROH3P	179.332	-0.511239	0.00068146	0.00516969	downregulated
LINC00299	16.9248	-0.511481	0.00019018	0.0019388	downregulated
ACCS	822.227	-0.511519	4.12e-08	2.55e-06	downregulated
RPL18P12	1.3095	-0.511644	0.00063016	0.00485283	downregulated
SPATA2L	830.518	-0.511677	1.74e-08	1.31e-06	downregulated
MTG1	331.029	-0.511862	1.85e-08	1.37e-06	downregulated
RN7SL180P	1.27045	-0.512142	0.000813313	0.00593013	downregulated
SERPINA1	92266.3	-0.512158	0.000317281	0.00286784	downregulated
ADH1A	36.4336	-0.512313	0.000727895	0.00543975	downregulated
AMBP	2348.68	-0.512515	0.00079132	0.00579824	downregulated
ZFPM1	947.376	-0.512742	1.43e-05	0.000258811	downregulated
GPR150	33.2908	-0.512754	0.000114308	0.00130034	downregulated
SAT2	1858.62	-0.513536	1.87e-09	2.44e-07	downregulated
WNT4	1008.69	-0.513774	0.000373345	0.00324466	downregulated
MRPL38	333.469	-0.51393	1.79e-07	8.27e-06	downregulated
C8G	63.1352	-0.514028	0.000116233	0.00131677	downregulated
COL4A2-AS2	2.63369	-0.514303	0.000521369	0.00419355	downregulated
DRC3	260.925	-0.514705	1.12e-06	3.55e-05	downregulated
RNU6-460P	0.953838	-0.514782	0.000799888	0.00584539	downregulated
PEBP4	24.3559	-0.515169	0.000246321	0.00236057	downregulated
TMEM175	1284.14	-0.515186	3.96e-07	1.53e-05	downregulated
NCR3	38.3326	-0.515236	0.000358837	0.00315076	downregulated
LINC02908	40.6387	-0.515285	4.18e-06	9.89e-05	downregulated
TTC9B	16.6217	-0.515399	0.000129682	0.00143536	downregulated
SFRP5	2715.77	-0.515588	0.000741097	0.00551759	downregulated
MARCHF10	24.8868	-0.515591	0.000106257	0.00122954	downregulated
TTC21A	313.748	-0.516172	8.3e-10	1.39e-07	downregulated
CEL	46195.3	-0.516449	0.000473414	0.0039111	downregulated
CSAG1	3.38281	-0.516581	0.000454493	0.00377843	downregulated
CA4	190.759	-0.516681	0.000748565	0.00555809	downregulated
ARHGAP27P1-BPTFP1-KPNA2P3	388.673	-0.517992	9.48e-06	0.000188649	downregulated
PCSK4	199.254	-0.518152	4.48e-05	0.00063151	downregulated
RNU6-1136P	2.26001	-0.518627	0.000212331	0.00210817	downregulated
RN7SL477P	1.21992	-0.518861	0.000632111	0.00486365	downregulated
SOX15	71.4991	-0.518962	7.35e-05	0.000918193	downregulated
LOC101927164	12.1598	-0.519185	2.92e-05	0.000450754	downregulated
TEKT3	22.3852	-0.51956	1.94e-05	0.000329886	downregulated
LOC100131465	14.1246	-0.519597	7.23e-06	0.000151713	downregulated
STAG3L5P-PVRIG2P-PILRB	153.227	-0.519603	2.93e-06	7.48e-05	downregulated
GPR162	316.25	-0.520786	5.54e-05	0.000740337	downregulated
SNORD124	2.81042	-0.521186	0.000154754	0.00164591	downregulated
ZMYND15	361.377	-0.521291	9.74e-10	1.52e-07	downregulated
RNU1-67P	2.14619	-0.521384	0.000492496	0.00402868	downregulated
CORT	12.1851	-0.521506	7.18e-06	0.000150939	downregulated
RPL22P19	1.38029	-0.52155	0.00060172	0.00467013	downregulated
ZNF497	98.4186	-0.521651	2.15e-06	5.93e-05	downregulated
ODF3L1	44.3273	-0.521664	8.53e-05	0.00103292	downregulated
GGTLC2	1.39105	-0.521961	0.000624116	0.00481565	downregulated
ENKD1	1275.66	-0.522141	1.97e-08	1.44e-06	downregulated
HID1	5356.57	-0.522225	6.3e-06	0.000135478	downregulated
TERB1	2.60567	-0.522846	0.000217448	0.00214915	downregulated
RNF17	2.27524	-0.523284	0.000655726	0.00501503	downregulated
CTBP1-AS	100.58	-0.52334	1.62e-06	4.77e-05	downregulated
G6PC1	26.0358	-0.523409	0.000697603	0.00526638	downregulated
CCDC180	49.3396	-0.523478	6.64e-07	2.37e-05	downregulated
RGL3	1097.41	-0.523527	2.24e-05	0.000367263	downregulated
NPAS1	84.6725	-0.523534	4.48e-05	0.000631303	downregulated
LRGUK	36.0488	-0.523933	6.29e-06	0.000135314	downregulated
SEMA5B	134.838	-0.524065	7.17e-06	0.000150863	downregulated
SSR4	12681.4	-0.524146	3.44e-06	8.48e-05	downregulated
SLC22A17	1910.12	-0.524611	4.93e-05	0.000676284	downregulated
NPPA	8.71696	-0.524955	4.95e-05	0.000678638	downregulated
EFCAB8	9.33847	-0.525237	0.000172306	0.00179982	downregulated
CACTIN-AS1	16.9142	-0.525653	3.95e-07	1.53e-05	downregulated
SCAND1	2429.44	-0.525956	1.52e-06	4.53e-05	downregulated
SULT1C2	3298.83	-0.526478	0.000624633	0.0048186	downregulated
IDUA	1200	-0.526763	7.12e-08	3.99e-06	downregulated
MTMR9LP	476.733	-0.526932	1.15e-08	9.38e-07	downregulated
LINC00334	3.77995	-0.526934	0.00048622	0.00398759	downregulated
HCG27	81.2538	-0.527205	1.81e-06	5.21e-05	downregulated
ATP2A3	9704.51	-0.527354	0.000106531	0.00123072	downregulated
FAM30A	136.923	-0.527544	0.000633385	0.0048724	downregulated
PNMA6A	92.7945	-0.527555	8.18e-05	0.000997697	downregulated
LINC01836	79.247	-0.527761	9.76e-05	0.00114367	downregulated
MIR3677HG	44.2156	-0.528668	1.32e-06	4.07e-05	downregulated
IL4	3.89833	-0.529349	0.000201477	0.00202554	downregulated
SLC25A29	2321.11	-0.529596	8.12e-08	4.45e-06	downregulated
ATP12A	5.15149	-0.529703	0.000601137	0.00466817	downregulated
LINC01479	2.97894	-0.530167	0.000146846	0.00158067	downregulated
ADAT3	156.915	-0.530185	3.63e-05	0.000535519	downregulated
SLC3A1	2909.2	-0.530256	0.000539009	0.00430338	downregulated
LOC100507156	31.7941	-0.530273	7.68e-06	0.000159977	downregulated
KANK3	285.35	-0.530434	1.45e-06	4.36e-05	downregulated
MIR26B	2.12645	-0.530611	0.000143215	0.00154933	downregulated
LOC643015	13.8057	-0.530678	0.000184255	0.00189192	downregulated
TAMALIN	858.006	-0.530714	6.84e-07	2.42e-05	downregulated
TTC39C-AS1	8.27751	-0.530807	6.48e-05	0.00083785	downregulated
LINC00612	5.08194	-0.530899	8.83e-05	0.00105816	downregulated
TNFRSF4	214.295	-0.531277	4.7e-06	0.000108267	downregulated
LINC01554	16.4208	-0.531582	6.59e-05	0.00084868	downregulated
KIRREL2	476.208	-0.531631	0.000544461	0.00433429	downregulated
SNORA38B	1.24999	-0.531907	0.000616344	0.00476374	downregulated
RFPL3S	13.9469	-0.532302	4.57e-06	0.000106124	downregulated
MIR210	9.82127	-0.532497	0.000599672	0.00466034	downregulated
SLX1A-SULT1A3	4.79254	-0.532639	1.66e-05	0.00029057	downregulated
ZDHHC11B	207.28	-0.532709	0.000124646	0.00139304	downregulated
MIR342	0.715696	-0.532777	0.000524621	0.00421305	downregulated
PNLDC1	33.3855	-0.533063	0.000373354	0.00324466	downregulated
PRR36	433.749	-0.533166	0.000117743	0.00132923	downregulated
VWCE	50.0249	-0.533171	1.18e-05	0.000222047	downregulated
PAXX	1650.1	-0.533272	2.21e-07	9.6e-06	downregulated
MBD3	3157.36	-0.533628	2.23e-09	2.78e-07	downregulated
GATA5	58.5671	-0.533692	0.000520153	0.00418471	downregulated
FAM87A	16.6009	-0.534137	0.000212289	0.00210817	downregulated
GUCY2C	212.267	-0.534584	0.00027072	0.00253506	downregulated
MAST1	118.845	-0.534754	0.000180704	0.00186189	downregulated
RHOXF1	9.31313	-0.534898	0.000359632	0.00315418	downregulated
ERAS	3.41543	-0.535095	0.000361603	0.00316802	downregulated
LOC728488	19.9613	-0.535672	4.98e-05	0.000680741	downregulated
KRT14	347.964	-0.535826	0.000581352	0.00455572	downregulated
ADAMTS10	885.167	-0.535934	1.55e-06	4.59e-05	downregulated
FBXW12	17.7722	-0.536249	0.000399311	0.00342266	downregulated
NELL2	257.325	-0.536633	0.00023215	0.00225937	downregulated
SNORA79B	2.49313	-0.536716	0.000501914	0.00408406	downregulated
HSD17B3	37.1865	-0.536879	6.05e-05	0.00079408	downregulated
LSM7	2070.67	-0.538057	5.92e-08	3.47e-06	downregulated
MAP4K1	470.964	-0.538136	6.13e-05	0.000802682	downregulated
FCRL2	96.3106	-0.538145	0.000547721	0.00435246	downregulated
TNFRSF13C	292.246	-0.538234	0.000443338	0.00370819	downregulated
HERC2P2	986.778	-0.538644	2.04e-06	5.73e-05	downregulated
POU5F1P3	13.9446	-0.539173	6.03e-06	0.000130544	downregulated
HJV	2.69153	-0.540223	0.000499263	0.0040704	downregulated
LINC00661	42.4039	-0.540472	0.000539915	0.00430965	downregulated
NRG4	113.727	-0.540688	0.00017698	0.00183573	downregulated
SLC29A4	1313.81	-0.540764	0.000311376	0.00282609	downregulated
LINC01443	3.48209	-0.541004	0.000415195	0.00352659	downregulated
CCDC73	19.6179	-0.541046	2.35e-06	6.32e-05	downregulated
MIR3131	11.4864	-0.541253	0.000523416	0.00420589	downregulated
ODF3L2	6.5971	-0.54136	5.55e-05	0.000741851	downregulated
ARL6IP4	118.638	-0.541579	1e-07	5.26e-06	downregulated
CLEC4F	40.2258	-0.541991	0.000153219	0.0016361	downregulated
APRG1	38.7525	-0.542	1.17e-06	3.69e-05	downregulated
POLR2LP1	0.654353	-0.542381	0.000522565	0.00420127	downregulated
PNMA5	4.46521	-0.542553	0.000188439	0.00192434	downregulated
NTNG2	193.243	-0.54283	3.67e-06	8.94e-05	downregulated
CDK5RAP3	6351.97	-0.543037	9.21e-10	1.48e-07	downregulated
CYP2D6	62.4347	-0.543157	9.88e-06	0.000194601	downregulated
OTC	57.5555	-0.543218	0.000512127	0.00413882	downregulated
MIR4685	1.40981	-0.543451	0.000329148	0.00294448	downregulated
HAMP	139.945	-0.543608	0.000193364	0.00196117	downregulated
PLEKHH3	1455.33	-0.54398	3.25e-09	3.69e-07	downregulated
LHFPL3-AS2	204.403	-0.544911	0.000436921	0.00367088	downregulated
LINC00543	125.233	-0.545397	1.29e-05	0.000237612	downregulated
RGS11	459.912	-0.545973	6.99e-05	0.000886563	downregulated
GUSBP11	59.9511	-0.5461	9.43e-08	5e-06	downregulated
TMC8	1140.01	-0.546128	1.85e-05	0.000317277	downregulated
DPEP1	1786.05	-0.546133	0.00022602	0.00221422	downregulated
LINC02649	39.3659	-0.546682	7.69e-06	0.000160152	downregulated
MTCYBP18	30.75	-0.546717	0.000483498	0.00397048	downregulated
TBX2-AS1	44.8175	-0.546861	3.6e-08	2.32e-06	downregulated
TTLL3	1079.1	-0.547043	2.75e-08	1.86e-06	downregulated
PRAM1	283.273	-0.548072	8.19e-06	0.000168171	downregulated
JUND	8847.22	-0.548422	1.56e-08	1.2e-06	downregulated
RAB4B	849.248	-0.548547	2.38e-09	2.91e-07	downregulated
RNA5SP515	0.675415	-0.548633	0.000478007	0.00393809	downregulated
ZFP57	57.6058	-0.548801	0.000474413	0.00391811	downregulated
MS4A15	3.46447	-0.548948	0.000424623	0.00358785	downregulated
PURPL	6.51259	-0.548952	0.00047685	0.00392946	downregulated
FBF1	240.681	-0.54921	9.82e-10	1.53e-07	downregulated
AKR1C1	1137.56	-0.549398	4.81e-05	0.000663387	downregulated
RNY3P16	6.04366	-0.549617	2.79e-05	0.000434516	downregulated
RPL31P52	3.81164	-0.55009	5.09e-05	0.000692862	downregulated
SLC49A3	644.356	-0.550154	2.2e-07	9.59e-06	downregulated
C2CD4A	420.183	-0.550612	0.000145777	0.00157201	downregulated
LOC105377590	12.1232	-0.551052	1.3e-05	0.00023936	downregulated
SZT2-AS1	2.38036	-0.551096	0.000207147	0.00206864	downregulated
MIR6797	2.8617	-0.551553	7.26e-05	0.000911095	downregulated
BNIP3P30	2.36494	-0.551652	0.000291362	0.00268601	downregulated
LOC100288123	72.819	-0.551729	1.68e-06	4.89e-05	downregulated
CPNE9	21.4065	-0.551861	2.61e-05	0.000411849	downregulated
PCDHA2	12.7157	-0.552001	9.58e-05	0.00112879	downregulated
TREX2	36.6991	-0.552131	9.11e-08	4.91e-06	downregulated
ZNF358	2695.16	-0.552259	1.26e-09	1.85e-07	downregulated
KRT72	3.92659	-0.552266	0.000453621	0.00377206	downregulated
LOC644656	58.736	-0.553016	2.06e-06	5.75e-05	downregulated
ASIC3	110.515	-0.55342	3.34e-05	0.000500337	downregulated
CRTC1	1116.86	-0.553445	3.94e-09	4.26e-07	downregulated
ZNF414	489.636	-0.553856	1.86e-09	2.44e-07	downregulated
TMCO2	1.00777	-0.554212	0.000411876	0.00350256	downregulated
NPW	25.4209	-0.555074	0.00022924	0.00223716	downregulated
RPS18P14	8.43739	-0.555094	7.68e-05	0.000950327	downregulated
SPACA4	59.4782	-0.555526	0.000120013	0.00135058	downregulated
CRYBB3	18.8051	-0.556113	1.59e-05	0.00028154	downregulated
RPL36P7	5.18131	-0.556206	8.1e-05	0.000991077	downregulated
ORM1	52.0398	-0.556442	0.000416339	0.00353209	downregulated
RETN	107.568	-0.556543	0.000328704	0.002942	downregulated
ST6GALNAC4P1	11.8508	-0.556877	3.05e-06	7.7e-05	downregulated
LINC01317	81.6003	-0.557132	0.000416673	0.00353324	downregulated
LMNTD2-AS1	396.023	-0.55757	8.38e-05	0.00101894	downregulated
TMEM91	317.665	-0.557867	3.48e-08	2.26e-06	downregulated
EPHA5-AS1	2.08043	-0.55793	0.000417129	0.00353587	downregulated
RAB24	486.854	-0.558156	8.1e-08	4.45e-06	downregulated
PNPLA7	845.533	-0.5582	1.94e-07	8.71e-06	downregulated
DPP7	6788.36	-0.560391	7.45e-09	6.81e-07	downregulated
ADAMTS7P3	12.8864	-0.560824	1.33e-05	0.000242972	downregulated
PTPRVP	17.5271	-0.561463	5.49e-05	0.000736283	downregulated
KIF19	118.082	-0.561486	0.000187068	0.00191418	downregulated
QTRT1	1719.44	-0.562221	4.92e-10	9.37e-08	downregulated
FAM3D-AS1	5.18409	-0.562594	0.000381321	0.00329701	downregulated
GRIK5	378.564	-0.562691	0.000153077	0.00163539	downregulated
CAMK2B	427.114	-0.56314	0.000306766	0.00279691	downregulated
RAMP1	2330.92	-0.563202	4.15e-06	9.84e-05	downregulated
DNAAF1	61.2204	-0.563291	4.98e-05	0.000681041	downregulated
MIR429	38.8037	-0.563899	8.78e-05	0.00105399	downregulated
H3P7	0.573353	-0.564051	0.000381878	0.00330022	downregulated
NPEPL1	828.235	-0.564065	2.02e-09	2.58e-07	downregulated
CD79A	1057.65	-0.564075	0.000348065	0.00307579	downregulated
CNTD1	68.9853	-0.564804	2.89e-08	1.94e-06	downregulated
UBAP1L	176.063	-0.564972	9.86e-08	5.21e-06	downregulated
TMEM121	121.583	-0.566032	1e-05	0.000196211	downregulated
DIO3OS	702.608	-0.566069	3.73e-05	0.000547277	downregulated
PAIP1P1	15.0395	-0.566768	1.35e-06	4.12e-05	downregulated
MIRLET7D	12.9863	-0.567169	2.01e-05	0.000339458	downregulated
PYY2	17.9489	-0.567171	3.04e-05	0.000465171	downregulated
TCL1A	219.102	-0.567693	0.00030907	0.00281073	downregulated
SELENOO	1269.78	-0.568061	1.52e-11	5.25e-09	downregulated
IZUMO1	14.1157	-0.568898	6.78e-05	0.000867796	downregulated
UBOX5-AS1	14.2675	-0.569413	1.38e-06	4.21e-05	downregulated
VWA5B2	450.75	-0.569573	0.000289841	0.00267684	downregulated
KRT15	1098.59	-0.569662	0.000108771	0.0012489	downregulated
CTXN1	359.62	-0.569935	1.66e-05	0.00029027	downregulated
WNT9B	10.0994	-0.570425	7.36e-05	0.000919606	downregulated
ABHD17A	1632.52	-0.570874	3.87e-13	3.63e-10	downregulated
CCDC13-AS1	18.5462	-0.571288	1.65e-05	0.000289243	downregulated
YJU2B	1397.69	-0.571351	7.83e-15	1.61e-11	downregulated
C20orf204	62.1937	-0.571669	3.68e-06	8.95e-05	downregulated
LOC105371824	4.48372	-0.571879	3.1e-05	0.000471393	downregulated
OGDHL	374.682	-0.572431	0.000200616	0.00201976	downregulated
FAM174C	1742.41	-0.572967	2.18e-08	1.56e-06	downregulated
MAGEA12	1.08003	-0.573016	0.000336164	0.00299148	downregulated
CDCP2	2.40051	-0.573324	4.54e-05	0.000637267	downregulated
ANKDD1B	64.7929	-0.573654	5.75e-07	2.1e-05	downregulated
EPOR	511.084	-0.574472	1e-07	5.26e-06	downregulated
CXXC5-AS1	1.39808	-0.575061	0.000174415	0.00181546	downregulated
CSAD	745.027	-0.575808	1.06e-08	8.8e-07	downregulated
FBXL15	911.585	-0.576175	1.73e-06	5.03e-05	downregulated
SOX18	445.44	-0.576316	3.78e-07	1.48e-05	downregulated
BECN2	1.472	-0.576632	0.000285505	0.00264709	downregulated
STPG3-AS1	21.6953	-0.576745	5.46e-05	0.0007332	downregulated
GPR83	10.4027	-0.576817	3.74e-05	0.000547938	downregulated
CCDC183	115.82	-0.576845	8.3e-06	0.00017022	downregulated
TEPSIN	647.607	-0.576912	2.3e-12	1.34e-09	downregulated
STAP1	83.1026	-0.577093	0.000189905	0.00193654	downregulated
ATP5F1D	3169.94	-0.577607	2.03e-07	9.05e-06	downregulated
BSND	3.54886	-0.577896	0.000257955	0.00244054	downregulated
CTRL	35.5594	-0.578172	0.000311393	0.00282609	downregulated
MIR6859-1	2.62523	-0.578279	9.34e-05	0.0011072	downregulated
A2MP1	15.908	-0.57928	2.75e-05	0.000428595	downregulated
PIDD1	821.775	-0.579803	5.35e-09	5.34e-07	downregulated
MYH7B	102.249	-0.580083	1.51e-07	7.22e-06	downregulated
DPP9-AS1	19.495	-0.580208	4.25e-08	2.6e-06	downregulated
OCM	5.37633	-0.580327	2.81e-05	0.000437065	downregulated
ADORA1	950.249	-0.581182	4.1e-05	0.000586799	downregulated
ASMT	5.56307	-0.581589	2.04e-05	0.000342167	downregulated
COL26A1	51.3726	-0.582077	4.05e-05	0.0005805	downregulated
TMEM86B	232.39	-0.583129	1.45e-05	0.000261397	downregulated
SPINK2	12.6562	-0.583292	0.000106249	0.00122954	downregulated
SHISA8	6.19473	-0.583293	0.000241273	0.00232575	downregulated
TLE2	1629.57	-0.585039	6.32e-09	6.02e-07	downregulated
MATK	189.814	-0.585778	1.26e-06	3.92e-05	downregulated
EVX1-AS	7.34371	-0.586305	0.000201254	0.0020239	downregulated
ASPG	29.0213	-0.586473	4.11e-05	0.000587733	downregulated
SLC22A9	9.07652	-0.58653	0.000153332	0.00163665	downregulated
ADM5	72.3802	-0.586577	8.3e-07	2.82e-05	downregulated
SLC7A9	44.8845	-0.58674	7.09e-05	0.000895514	downregulated
CHRNA10	35.3917	-0.587969	2.96e-08	1.98e-06	downregulated
GNRH1	94.5771	-0.588349	1.18e-07	5.98e-06	downregulated
FAM186A	19.4979	-0.589286	1.16e-06	3.66e-05	downregulated
BANF2	6.05565	-0.590084	0.000159749	0.00168795	downregulated
CFAP65	90.267	-0.590201	0.000107707	0.00124148	downregulated
LINC00174	378.352	-0.591469	2.31e-09	2.85e-07	downregulated
OLFM2	767.156	-0.591695	2.26e-06	6.14e-05	downregulated
CD37	1819.56	-0.592132	2.39e-05	0.000385426	downregulated
PRSS56	1.04525	-0.59333	0.000251426	0.00239616	downregulated
TMEM160	285.024	-0.593467	1.88e-07	8.49e-06	downregulated
MIR148A	3.4694	-0.593574	0.000120855	0.00135736	downregulated
STRC	18.6883	-0.593817	5.41e-05	0.000726877	downregulated
C12orf57	3113.56	-0.594268	2.41e-09	2.92e-07	downregulated
EGFL7	1785.97	-0.594348	3.56e-07	1.41e-05	downregulated
RNU5E-10P	0.675657	-0.594518	0.000228755	0.00223365	downregulated
LTB4R	518.876	-0.594676	6e-09	5.78e-07	downregulated
KNG1	22.3167	-0.59474	0.000245471	0.00235431	downregulated
LHFPL3	28.2	-0.59543	0.000158829	0.00168172	downregulated
CBLN1	78.1817	-0.595646	7.53e-05	0.000936575	downregulated
MROH5	5.30902	-0.59595	3.26e-05	0.00049091	downregulated
CAPN3	66.5924	-0.596427	1.95e-07	8.74e-06	downregulated
ZSCAN5DP	2.53751	-0.597079	5.68e-05	0.000755393	downregulated
TDH	17.209	-0.598006	0.000177894	0.00184186	downregulated
CRYGS	130.549	-0.598241	1.48e-08	1.15e-06	downregulated
WASHC1	309.588	-0.598273	4.67e-08	2.81e-06	downregulated
HDAC10	515.644	-0.598354	8.02e-09	7.18e-07	downregulated
JOSD2	1218.17	-0.598979	1.93e-08	1.42e-06	downregulated
MSI1	214.095	-0.599116	2.31e-05	0.000375356	downregulated
IZUMO4	164.092	-0.599462	1.55e-06	4.59e-05	downregulated
LRRC75B	969.071	-0.599807	1.74e-07	8.09e-06	downregulated
PLIN5	191.695	-0.600435	5.78e-05	0.000767399	downregulated
PRR22	95.5878	-0.600513	2.83e-06	7.27e-05	downregulated
MED16	3248	-0.600673	3.43e-12	1.76e-09	downregulated
CHKB-CPT1B	74.7944	-0.601061	1.42e-06	4.3e-05	downregulated
LINC01909	21.8873	-0.601492	2.25e-05	0.000367974	downregulated
AGXT	24.7166	-0.601863	0.000217817	0.00215161	downregulated
SLC26A10	29.3332	-0.602081	1.18e-06	3.72e-05	downregulated
LOC101929240	570.097	-0.602094	6.55e-07	2.34e-05	downregulated
HPN	1275.52	-0.602433	0.000135259	0.0014819	downregulated
TPH1	50.3276	-0.602456	2.24e-05	0.000366947	downregulated
SLC38A3	463.898	-0.602536	0.000191588	0.00194921	downregulated
ITIH4	72.5148	-0.604398	5.17e-05	0.00070231	downregulated
LINC02875	27.9948	-0.604728	9.93e-06	0.00019517	downregulated
IZUMO1R	2.51398	-0.605239	0.00016409	0.00172818	downregulated
MMP23B	22.2516	-0.606404	1.27e-05	0.000235402	downregulated
LOC102724323	40.6224	-0.606562	8.28e-06	0.000169879	downregulated
C1orf100	4.55514	-0.606899	5.67e-06	0.000124603	downregulated
BPIFA2	5.74064	-0.607279	0.000187015	0.00191418	downregulated
HCST	198.922	-0.608119	4.97e-07	1.86e-05	downregulated
LTO1P1	12.0855	-0.608751	2.62e-05	0.00041273	downregulated
CIB3	1.43222	-0.609062	0.000132493	0.00145923	downregulated
SNHG19	491.279	-0.609667	8.86e-06	0.000178437	downregulated
CCDC154	57.7689	-0.610251	5.05e-06	0.000114182	downregulated
DRD4	73.3792	-0.610672	5.73e-06	0.000125712	downregulated
C3orf86	37.0538	-0.611775	8.38e-06	0.000171391	downregulated
GADD45G	744.196	-0.612866	1.87e-06	5.34e-05	downregulated
CCDC17	71.3006	-0.613494	3.6e-08	2.32e-06	downregulated
ADAMTS16-DT	3.08289	-0.61382	0.000125661	0.00140174	downregulated
PLK5	5.96004	-0.614338	7.67e-05	0.000950094	downregulated
RN7SL23P	3.6322	-0.61435	2.79e-07	1.17e-05	downregulated
CFAP410	1040.08	-0.61437	1.15e-10	2.96e-08	downregulated
SLC5A10	18.8741	-0.615119	2.22e-06	6.08e-05	downregulated
PILRB	397.039	-0.615846	1.75e-05	0.000303229	downregulated
TOGARAM2	118.289	-0.617187	1.53e-05	0.000272596	downregulated
IL21R-AS1	4.61299	-0.617905	5.63e-05	0.000750961	downregulated
FAM183BP	5.03354	-0.619393	6.78e-05	0.000867796	downregulated
CFAP46	197.8	-0.619447	6.13e-05	0.000802474	downregulated
RNU1-153P	6.72236	-0.620679	3.29e-06	8.2e-05	downregulated
ASPSCR1	1469.55	-0.620698	4.21e-10	8.34e-08	downregulated
PPY	15746.7	-0.620902	0.00014957	0.00160369	downregulated
MIR219A1	1.41317	-0.621747	7.74e-05	0.000956426	downregulated
RN7SL233P	1.49658	-0.621931	0.000162411	0.00171302	downregulated
LOC646665	4.33229	-0.623267	2.75e-06	7.12e-05	downregulated
HRG	12.263	-0.62336	0.000133643	0.00146781	downregulated
LINC01215	63.9696	-0.624966	0.000127706	0.00141681	downregulated
AGER	236.693	-0.62512	4.11e-09	4.39e-07	downregulated
LINC01529	5.65956	-0.626552	5.97e-05	0.000786494	downregulated
SOCS1	346.254	-0.626596	2.37e-07	1.02e-05	downregulated
MTCO2P27	0.848796	-0.627457	0.000157298	0.00166846	downregulated
COL28A1	185.504	-0.627812	1.57e-05	0.000278716	downregulated
LOC105370792	137.3	-0.628495	5.73e-05	0.000761284	downregulated
TRIM74	6.10699	-0.62857	2.91e-06	7.44e-05	downregulated
PLCH2	875.717	-0.630266	1.09e-05	0.000207767	downregulated
TERLR1	15.3118	-0.631987	7.63e-05	0.000946092	downregulated
ZDHHC8P1	213.553	-0.632468	5.31e-05	0.000716626	downregulated
FOXI1	37.3448	-0.632753	0.000111317	0.00127257	downregulated
MNX1-AS2	34.2141	-0.632793	2.96e-06	7.51e-05	downregulated
RNU4-62P	4.44705	-0.633164	3.14e-05	0.000477241	downregulated
LMNTD2	302.032	-0.634106	8.9e-07	2.98e-05	downregulated
ZNF837	114.762	-0.635574	4e-09	4.3e-07	downregulated
GLTPD2	44.6987	-0.636319	2.52e-06	6.68e-05	downregulated
FAT2	65.5697	-0.636901	2.2e-05	0.000362671	downregulated
TRIM54	564.387	-0.637154	6.37e-05	0.000826428	downregulated
TEX29	17.634	-0.63739	2.73e-07	1.15e-05	downregulated
CRACR2B	2567.87	-0.639583	4.7e-06	0.000108317	downregulated
FAM193B	2180.25	-0.640782	9.91e-13	7.52e-10	downregulated
FGF22	4.49209	-0.640942	3.72e-06	9.02e-05	downregulated
UBQLNL	22.4401	-0.641149	1.07e-08	8.8e-07	downregulated
LINC01176	91.1749	-0.641723	7.19e-09	6.63e-07	downregulated
LOC101929657	6.66977	-0.641853	1.67e-06	4.88e-05	downregulated
MATN4	34.0325	-0.641998	6.98e-05	0.000886027	downregulated
TEX22	31.1806	-0.642094	5.73e-08	3.37e-06	downregulated
QRICH2	146.696	-0.642458	7.79e-10	1.34e-07	downregulated
MEG9	49.9231	-0.642611	1.61e-05	0.000283872	downregulated
GIPR	1095.26	-0.643407	2.45e-05	0.00039206	downregulated
EXOC3L4	487.639	-0.643705	5.94e-06	0.000129388	downregulated
VTN	642.007	-0.643738	4.04e-05	0.000580136	downregulated
LRRC53	2.62978	-0.644046	7.17e-05	0.000902671	downregulated
LOC285804	4.92295	-0.644729	0.000116142	0.00131624	downregulated
EMX1	22.7138	-0.645543	9.99e-05	0.00116523	downregulated
SLC43A1	1428.82	-0.645931	2.73e-06	7.07e-05	downregulated
LYL1	332.356	-0.645976	3.95e-08	2.48e-06	downregulated
COL9A2	1187.67	-0.646035	6.48e-07	2.32e-05	downregulated
CEROX1	472.616	-0.646101	4.68e-06	0.000108022	downregulated
PRR29-AS1	4.43769	-0.646198	6.54e-05	0.000844133	downregulated
EGFL8	81.6815	-0.646933	1.1e-09	1.67e-07	downregulated
PCDH8	14.6576	-0.647454	6.97e-05	0.000885236	downregulated
LOC105375431	62.4154	-0.648122	5.06e-05	0.000689417	downregulated
SCARNA20	0.814546	-0.648658	8.76e-05	0.00105316	downregulated
TRPV1	8.71376	-0.648783	7.28e-07	2.52e-05	downregulated
TEN1-CDK3	69.5616	-0.649538	6.03e-09	5.8e-07	downregulated
REM2	52.9035	-0.65008	1.57e-07	7.46e-06	downregulated
CCT8P1	123.526	-0.650126	2.72e-07	1.15e-05	downregulated
YJEFN3	151.779	-0.650579	1.54e-07	7.34e-06	downregulated
KRTAP5-10	6.44235	-0.650946	2.7e-05	0.000422085	downregulated
REELD1	5.2579	-0.651522	3.61e-05	0.000532326	downregulated
PALM3	742.308	-0.652211	5.57e-06	0.000122748	downregulated
MIR3142HG	88.9012	-0.652287	2.08e-05	0.000346803	downregulated
LOC102725254	4.19519	-0.652401	5.38e-06	0.000119629	downregulated
IGFN1	143.555	-0.652729	3.94e-05	0.000568768	downregulated
FGFR3	2649.43	-0.653055	3.04e-06	7.7e-05	downregulated
LINC02615	107.161	-0.653238	3.52e-08	2.28e-06	downregulated
KCNAB3	98.778	-0.653576	5.23e-10	9.89e-08	downregulated
LOC158434	37.1831	-0.654753	9.42e-05	0.00111618	downregulated
KCNG2	10.5049	-0.654954	1.31e-05	0.000239626	downregulated
ACAP1	800.021	-0.654996	3.9e-07	1.52e-05	downregulated
AMHR2	31.6845	-0.655064	7.32e-05	0.000916578	downregulated
NOXA1	1121.09	-0.655113	1.13e-06	3.59e-05	downregulated
RASL10A	34.7391	-0.656025	4.19e-08	2.57e-06	downregulated
DNASE1L2	58.406	-0.656149	2.52e-06	6.69e-05	downregulated
SAP25	17.8423	-0.65617	1.12e-06	3.55e-05	downregulated
MTND2P40	2.16616	-0.656265	2.13e-05	0.000353624	downregulated
ASGR1	131.875	-0.656441	6.96e-08	3.91e-06	downregulated
TSPOAP1	877.117	-0.656521	1.1e-07	5.69e-06	downregulated
C1QTNF12	171.889	-0.659284	5.23e-06	0.000117007	downregulated
ZDHHC19	8.83464	-0.659928	9.21e-06	0.000184502	downregulated
SPX	35.4794	-0.660412	9.32e-05	0.00110601	downregulated
ALB	1374.01	-0.661183	9.86e-05	0.0011521	downregulated
ALOX12B	30.2445	-0.661277	1.65e-05	0.000289135	downregulated
GNB3	100.89	-0.661971	2.33e-07	1.01e-05	downregulated
ATOH8	294.206	-0.66285	1.22e-07	6.11e-06	downregulated
FAM229A	129.66	-0.663338	8.39e-10	1.4e-07	downregulated
RBPJL	450.869	-0.66385	8.4e-05	0.00102123	downregulated
LINC01978	120.598	-0.664022	2.76e-05	0.000430138	downregulated
CD22	671.078	-0.666063	4.02e-05	0.000578307	downregulated
SCARNA8	1.35288	-0.666506	4.75e-05	0.000658504	downregulated
ACTG1P17	17.1618	-0.666613	1.71e-07	7.97e-06	downregulated
CASKIN1	31.3658	-0.666693	2.2e-05	0.000362455	downregulated
RN7SL663P	4.66423	-0.666763	9.42e-06	0.000187848	downregulated
RTBDN	56.8079	-0.667337	4.99e-05	0.000681239	downregulated
SLC12A5-AS1	16.3078	-0.669474	1.5e-05	0.000268704	downregulated
PNMA3	61.7999	-0.67005	1.02e-05	0.00019845	downregulated
SULT1C2P1	32.9548	-0.671895	6.96e-05	0.000884284	downregulated
SNX22	198.203	-0.673033	4.54e-08	2.75e-06	downregulated
FAM209B	9.87398	-0.673103	8.13e-08	4.45e-06	downregulated
MIR200CHG	200.528	-0.673927	1.43e-06	4.31e-05	downregulated
BRICD5	199.051	-0.674281	3.94e-08	2.48e-06	downregulated
RNU6-892P	1.0794	-0.67584	3.74e-05	0.000547774	downregulated
ZFPM1-AS1	15.8013	-0.676404	3.41e-06	8.44e-05	downregulated
CRYGD	4.3883	-0.676458	7.08e-05	0.000895341	downregulated
AGT	2667.19	-0.676593	7.89e-06	0.000163521	downregulated
FAM153A	47.2261	-0.678466	2.01e-05	0.000338856	downregulated
B4GALNT4	263.376	-0.678837	7.49e-06	0.000156464	downregulated
SCARNA12	6.26793	-0.679229	5.54e-07	2.03e-05	downregulated
LOC101928525	14.0294	-0.679598	4.35e-10	8.5e-08	downregulated
FCER2	140.162	-0.679738	8.01e-05	0.000983368	downregulated
MZF1	1240.24	-0.679937	2.47e-10	5.55e-08	downregulated
SLC25A41	14.4281	-0.680002	1.9e-06	5.39e-05	downregulated
GFAP	94.6517	-0.680737	2.09e-05	0.000348855	downregulated
GAMT	1090.74	-0.680953	3.16e-06	7.94e-05	downregulated
ENPP7P6	0.684323	-0.68098	7.18e-05	0.00090314	downregulated
BORCS8-MEF2B	32.8439	-0.681235	6.23e-08	3.6e-06	downregulated
LINC01089	475.416	-0.681841	1.36e-08	1.06e-06	downregulated
C10orf62	1.80086	-0.683245	4.81e-05	0.000663994	downregulated
P2RX6	53.0853	-0.683376	2.89e-06	7.4e-05	downregulated
DIRAS1	286.243	-0.685163	1.81e-05	0.000311245	downregulated
DUSP15	78.8923	-0.685367	1.6e-07	7.55e-06	downregulated
SLC39A5	1067.79	-0.686289	4.76e-05	0.000659798	downregulated
S1PR4	263.144	-0.686446	8.09e-07	2.75e-05	downregulated
REX1BD	1438.41	-0.689459	9.89e-10	1.53e-07	downregulated
LINC01762	8.3576	-0.689503	4.55e-07	1.72e-05	downregulated
CAMK2N2	101.405	-0.690449	1.03e-05	0.000199759	downregulated
AATK	961.669	-0.69053	3.15e-07	1.28e-05	downregulated
TP53I13	2622.43	-0.691965	3.4e-09	3.79e-07	downregulated
MST1	328.131	-0.692125	8.87e-10	1.45e-07	downregulated
SEPTIN1	547.645	-0.694828	3.21e-07	1.3e-05	downregulated
SULT1A2	54.4925	-0.695196	7.63e-07	2.63e-05	downregulated
LY6H	93.3135	-0.695593	1.34e-06	4.09e-05	downregulated
PM20D1	98.5963	-0.696999	4.03e-05	0.000578927	downregulated
PRLR	414.66	-0.697459	1.22e-05	0.00022817	downregulated
NDUFA3P4	3.53282	-0.698232	1.3e-05	0.000239626	downregulated
CDK3	31.9845	-0.699828	1.44e-09	2.03e-07	downregulated
CPT1B	146.094	-0.702078	2.68e-08	1.83e-06	downregulated
MIR6812	1.37943	-0.702375	1.62e-05	0.000285042	downregulated
SLC6A16	94.6046	-0.702622	7.91e-07	2.71e-05	downregulated
ODF3B	1134.22	-0.703837	3.27e-09	3.69e-07	downregulated
SH2D6	123.843	-0.703932	9.4e-06	0.000187568	downregulated
FAM222A	415.429	-0.705997	6.31e-06	0.000135478	downregulated
RADIL	114.13	-0.707724	3.11e-07	1.27e-05	downregulated
MYMX	20.4545	-0.712842	1.2e-05	0.000225013	downregulated
OXER1	105.767	-0.713855	5.47e-12	2.41e-09	downregulated
FOXD4L1	7.86772	-0.713919	3.17e-06	7.94e-05	downregulated
C19orf81	7.91391	-0.713987	9.48e-06	0.000188649	downregulated
CLCNKA	43.2644	-0.714058	1.14e-05	0.000215825	downregulated
RNF186	185.489	-0.714492	1.65e-05	0.000288929	downregulated
OLIG2	2.52618	-0.714752	4.38e-05	0.000618561	downregulated
BPIFB4	5.75718	-0.714853	5e-05	0.000682155	downregulated
JSRP1	222.495	-0.715974	1.04e-05	0.000201641	downregulated
RNU6-94P	3.76655	-0.71668	2.11e-07	9.33e-06	downregulated
SCARNA22	1.65706	-0.718358	2.09e-05	0.000348188	downregulated
SAPCD1	31.1777	-0.721894	9.32e-08	4.96e-06	downregulated
SNHG25	26.8148	-0.721895	3.66e-07	1.44e-05	downregulated
CD79B	572.556	-0.722273	1.96e-05	0.000331762	downregulated
SCTR	2485.24	-0.722411	1.2e-05	0.000225013	downregulated
VENTX	92.2175	-0.724651	2.83e-09	3.28e-07	downregulated
RNF213-AS1	72.8373	-0.724748	5.04e-09	5.09e-07	downregulated
NIBAN3	179.812	-0.725198	3.86e-05	0.000559433	downregulated
TMEM74B	243.524	-0.726201	1.04e-06	3.37e-05	downregulated
NEIL1	892.593	-0.729045	2.26e-10	5.22e-08	downregulated
MIR6772	5.84319	-0.73172	9.76e-07	3.2e-05	downregulated
SPIB	567.825	-0.733286	1.23e-05	0.000228334	downregulated
AFM	3.75589	-0.734196	3.45e-05	0.000514201	downregulated
CEACAM16	3.73037	-0.735031	1.82e-05	0.000312705	downregulated
ANKRD24	133.162	-0.735777	9.03e-09	7.78e-07	downregulated
HOGA1	211.202	-0.739698	6.28e-06	0.000135076	downregulated
AQP12A	20.3804	-0.741059	3.96e-05	0.000570713	downregulated
DIPK1B	330.855	-0.74226	4.16e-08	2.57e-06	downregulated
MEG3	4024.31	-0.742522	4.08e-08	2.53e-06	downregulated
CHD5	105.113	-0.744034	4.12e-06	9.8e-05	downregulated
RSPH10B	4.3014	-0.744128	1.16e-06	3.66e-05	downregulated
PEMT	1044.99	-0.744406	2.32e-08	1.64e-06	downregulated
CCR10	49.4305	-0.74592	3.12e-09	3.58e-07	downregulated
SPPL2B	3522.29	-0.746275	4.92e-12	2.28e-09	downregulated
S100A1	196.401	-0.747539	2.55e-07	1.09e-05	downregulated
POU5F1	616.233	-0.747827	2.94e-06	7.49e-05	downregulated
BNIP3P28	1.38584	-0.74878	1.54e-05	0.000274591	downregulated
RPL37P20	1.1248	-0.750188	2.05e-05	0.000343365	downregulated
LINC00671	83.9846	-0.750733	2.6e-05	0.000410441	downregulated
KCNJ5	554.738	-0.751862	9.48e-06	0.000188649	downregulated
UGT2B4	14.4065	-0.754157	3.38e-05	0.000504887	downregulated
IGFALS	207.299	-0.755034	6.73e-06	0.000142652	downregulated
CCER2	17.4913	-0.755869	2e-06	5.62e-05	downregulated
SCGB1D2	7.45073	-0.757637	3.33e-05	0.00049907	downregulated
FAM181B	35.6644	-0.757674	4.1e-07	1.57e-05	downregulated
LOC105373383	43.2763	-0.760557	9.74e-10	1.52e-07	downregulated
ST6GALNAC6	30.2352	-0.76058	5.24e-10	9.89e-08	downregulated
PDZD4	472.587	-0.760781	8.81e-08	4.79e-06	downregulated
BHMT	11.3061	-0.760927	3.62e-06	8.85e-05	downregulated
C12orf71	2.77811	-0.762458	1.4e-06	4.25e-05	downregulated
LOC101927020	33.5294	-0.763074	2.65e-05	0.000415681	downregulated
HAVCR1P1	12.6242	-0.763165	1.2e-09	1.79e-07	downregulated
ACMSD	80.074	-0.76421	9.38e-06	0.000187276	downregulated
HEXD	1367.1	-0.765498	3.55e-12	1.76e-09	downregulated
ACHE	1065.68	-0.765793	1.91e-07	8.6e-06	downregulated
FAM153B	80.6828	-0.767608	7.76e-06	0.000160995	downregulated
LINC00567	2.81789	-0.768289	1.08e-05	0.000207006	downregulated
SERPINC1	21.1486	-0.769673	1.33e-05	0.000243036	downregulated
RASGRP2	600.01	-0.77021	7.72e-07	2.66e-05	downregulated
LOC100506281	1174.11	-0.772566	2.92e-05	0.000449964	downregulated
MIR642A	5.70044	-0.774758	7.76e-06	0.000160995	downregulated
SCNN1D	209.826	-0.775678	2.08e-10	4.88e-08	downregulated
LEFTY1	1262.86	-0.776726	1.97e-05	0.0003342	downregulated
PCSK1N	2380.04	-0.777606	1.12e-05	0.000212641	downregulated
SLC25A30-AS1	4.94065	-0.777676	8.31e-09	7.37e-07	downregulated
ZNF556	12.8664	-0.777776	1.29e-05	0.000236944	downregulated
LORICRIN	1.55209	-0.778147	1.82e-05	0.000313192	downregulated
FABP7	6.14572	-0.779938	1.8e-05	0.000310504	downregulated
TPGS1	212.681	-0.78079	1.15e-07	5.87e-06	downregulated
MIR4740	5.2694	-0.781992	1.78e-07	8.24e-06	downregulated
CFD	1019.4	-0.783238	1.87e-07	8.48e-06	downregulated
RS1	5.8536	-0.78536	8.44e-07	2.85e-05	downregulated
MIR339	2.95278	-0.786337	4.8e-06	0.000109991	downregulated
CDX2	423.789	-0.787223	1.89e-06	5.38e-05	downregulated
MTCO2P22	12.6847	-0.78762	7.95e-06	0.000164427	downregulated
CALML3	13.1823	-0.795418	2.43e-05	0.000389344	downregulated
H1-7	2.07562	-0.806411	3.82e-06	9.21e-05	downregulated
LOC101927237	5.72957	-0.806459	2.05e-06	5.73e-05	downregulated
NPPC	16.3636	-0.808919	1.21e-05	0.000225557	downregulated
SHC2	2830.65	-0.813779	1.01e-10	2.62e-08	downregulated
OBP2B	4.47568	-0.814487	1.25e-05	0.000232113	downregulated
NRTN	96.5859	-0.819749	8.93e-09	7.73e-07	downregulated
TBC1D10C	532.439	-0.821574	4.96e-08	2.96e-06	downregulated
TRIM73	11.0001	-0.823433	3e-10	6.29e-08	downregulated
CCND2-AS1	3.65093	-0.831071	2.16e-07	9.52e-06	downregulated
MIR1250	1.20621	-0.832801	1.25e-05	0.00023147	downregulated
KCNG1	116.772	-0.832847	4e-08	2.5e-06	downregulated
NXPH4	88.683	-0.833068	2.2e-07	9.59e-06	downregulated
CCDC188	48.8497	-0.834215	2.09e-07	9.26e-06	downregulated
SNORD104	60.9492	-0.834399	3.07e-08	2.03e-06	downregulated
LINC01624	33.7933	-0.840697	2.99e-06	7.58e-05	downregulated
CD19	249.771	-0.842331	7.89e-06	0.000163521	downregulated
LINC01829	111.932	-0.844176	5.35e-06	0.000119237	downregulated
TPSG1	63.2531	-0.845309	6.49e-07	2.32e-05	downregulated
PRDM16-DT	326.255	-0.846001	4.57e-08	2.76e-06	downregulated
MYO15B	5101.65	-0.847357	6.62e-11	1.89e-08	downregulated
LOC645433	16.4098	-0.847613	6.72e-06	0.000142582	downregulated
FITM1	34.9263	-0.853189	6.23e-08	3.6e-06	downregulated
DRAIC	51.1815	-0.853561	1.66e-06	4.84e-05	downregulated
TAT-AS1	12.2744	-0.855464	2.18e-06	6e-05	downregulated
ATF7-NPFF	107.104	-0.858635	2.84e-13	2.74e-10	downregulated
HBA2	335.004	-0.860146	2.46e-06	6.55e-05	downregulated
ARHGAP4	2119.59	-0.860755	2.77e-10	5.99e-08	downregulated
LINC01979	72.3471	-0.868886	1.57e-08	1.21e-06	downregulated
OBP2A	13.7107	-0.874033	5.47e-07	2.02e-05	downregulated
HPD	57.6582	-0.878684	4.68e-08	2.81e-06	downregulated
GSG1	11.4556	-0.883933	2.21e-06	6.06e-05	downregulated
DYNLT4	14.0715	-0.884042	7.2e-11	1.99e-08	downregulated
TCAP	72.1227	-0.889375	1.64e-09	2.25e-07	downregulated
GAL3ST3	4.08928	-0.904435	2.68e-06	6.99e-05	downregulated
AZU1	20.6093	-0.905344	1.23e-06	3.85e-05	downregulated
SERPINA6	999.373	-0.907044	1.66e-06	4.84e-05	downregulated
ZGLP1	65.7136	-0.908692	1.27e-12	8.84e-10	downregulated
NKX6-2	51.3882	-0.910531	7.46e-06	0.000156074	downregulated
OLIG1	10.1419	-0.917327	5.91e-07	2.15e-05	downregulated
CYP2C9	395.246	-0.917451	7.33e-07	2.54e-05	downregulated
TM4SF5	1038.26	-0.922555	4.83e-07	1.81e-05	downregulated
PCP2	37.0118	-0.926677	2.9e-10	6.23e-08	downregulated
P2RX5	199.315	-0.927747	1.08e-06	3.46e-05	downregulated
IQCN	257.593	-0.928845	2.25e-11	7.17e-09	downregulated
KIF12	3492.59	-0.932339	7.2e-09	6.63e-07	downregulated
NKX6-3	57.8652	-0.933168	2.59e-06	6.81e-05	downregulated
POMC	60.3043	-0.934539	2.2e-09	2.76e-07	downregulated
CPN1	3.28633	-0.93522	2.73e-06	7.07e-05	downregulated
LHFPL3-AS1	2.49231	-0.936926	3.94e-06	9.45e-05	downregulated
FGF17	27.1712	-0.938887	6.31e-08	3.64e-06	downregulated
LINC00926	320.378	-0.951315	7.45e-08	4.14e-06	downregulated
SMIM23	1.45002	-0.953902	2.56e-06	6.76e-05	downregulated
NPIPB11	56.2046	-0.982198	1.67e-09	2.27e-07	downregulated
TTLL6	182.199	-0.982785	9.01e-08	4.86e-06	downregulated
TAT	41.9128	-0.985401	2.17e-08	1.55e-06	downregulated
LOC284933	1.51538	-0.999318	3.67e-06	8.94e-05	downregulated
SLC16A11	121.293	-1.00127	4.21e-09	4.45e-07	downregulated
ETNPPL	8.07605	-1.00453	6.79e-07	2.4e-05	downregulated
ELANE	14.3977	-1.02288	1.33e-08	1.05e-06	downregulated
ITIH1	35.1903	-1.02359	2.42e-08	1.69e-06	downregulated
GHRHR	17.4973	-1.05164	3.87e-07	1.51e-05	downregulated
APOA2	73.7749	-1.09301	5.46e-06	0.00012103	downregulated
AQP12B	51.241	-1.10835	1.78e-06	5.14e-05	downregulated
COL11A2	170.554	-1.1242	1.63e-09	2.25e-07	downregulated
UTF1	1.36285	-1.15285	1.24e-07	6.19e-06	downregulated
WNK4	277.879	-1.16875	9.85e-09	8.34e-07	downregulated
LOC643201	67.4168	-1.17171	2.63e-09	3.13e-07	downregulated
LINGO3	40.3044	-1.1726	2.61e-09	3.11e-07	downregulated
TTYH1	424.488	-1.23357	5.52e-10	1.02e-07	downregulated
LTC4S	2.43922	-1.27257	1.73e-11	5.76e-09	downregulated
BRINP2	13.5753	-1.34308	3.46e-10	7.09e-08	downregulated
PROK1	18.999	-1.34606	1.03e-08	8.62e-07	downregulated
FBLL1	109.814	-1.34611	1.2e-10	3.08e-08	downregulated
OXT	7.67066	-1.40823	1.39e-12	9.32e-10	downregulated
FGL1	954.527	-2.36474	5.92e-12	2.57e-09	downregulated
DBET	12.1867	-2.46937	2.37e-12	1.36e-09	downregulated
C6orf58	111.515	-2.83994	1.94e-14	3.25e-11	downregulated
GAST	61.2386	-3.09286	7.04e-12	2.95e-09	downregulated

## Sheet: Supplementary Table 4
Supplementary Table 4. Univariate Cox regression analysis identified 427 prognostic DEGs between DLAT-high and DLAT-low groups.
Gene	HR	95%CI	p value
SPPL2B	0.7	0.57-0.85	0.00049
TSPOAP1	0.66	0.56-0.78	1.8e-06
REX1BD	0.78	0.64-0.94	0.01
PAX7	1.1	1-1.3	0.042
GIPR	0.82	0.71-0.94	0.0034
ANLN	1.6	1.3-1.9	6.6e-07
CYP24A1	1.1	1-1.2	0.02
DEPDC1	1.6	1.3-1.9	4.6e-06
DEPDC1B	1.5	1.2-1.8	3.6e-05
ITIH1	0.83	0.71-0.97	0.019
CAMK2B	0.85	0.77-0.94	0.0017
SLC6A16	0.78	0.65-0.93	0.0065
MCM10	1.6	1.3-2	2.6e-05
TLE2	0.5	0.39-0.65	2.7e-07
ASPM	1.6	1.3-2.1	2e-05
PDZD4	0.71	0.6-0.84	4.6e-05
TRPC7	0.61	0.48-0.78	6.5e-05
FGF22	0.49	0.34-0.72	0.00022
MBD3	0.66	0.51-0.85	0.0011
ASIC4	0.71	0.56-0.91	0.0061
HMMR	1.7	1.3-2.2	1.2e-05
ACAP1	0.76	0.61-0.94	0.013
SELENOO	0.68	0.51-0.9	0.0065
ATP2A3	0.67	0.55-0.81	3.2e-05
RGS11	0.73	0.62-0.86	0.00018
AFM	0.77	0.62-0.96	0.021
KCNN2	0.79	0.63-0.98	0.033
WNT11	1.1	1-1.2	0.029
EBF4	0.69	0.56-0.85	0.00065
ANKRD24	0.77	0.62-0.95	0.016
SLC22A17	0.72	0.6-0.86	0.00028
CAPN3	0.71	0.56-0.91	0.0068
CLSPN	1.6	1.3-2	5.4e-05
IL11	1.2	1.1-1.4	0.00084
MZF1	0.67	0.54-0.82	0.00016
ATP5F1D	0.77	0.6-0.99	0.042
IZUMO4	0.72	0.59-0.88	0.0015
P2RX6	0.73	0.6-0.9	0.0025
CYP2D6	0.78	0.63-0.96	0.019
RASL10A	0.61	0.46-0.79	0.00027
HDAC10	0.72	0.58-0.89	0.0028
RHOXF1	0.62	0.48-0.8	0.00024
PCSK1N	0.84	0.76-0.92	0.00011
PLAT	1.2	1.1-1.4	0.0029
TRPS1	1.4	1.2-1.8	0.0012
SQLE	1.3	1.1-1.7	0.0051
MCM4	1.9	1.4-2.5	2.7e-05
LYL1	0.77	0.61-0.98	0.033
YJU2B	0.62	0.45-0.84	0.0021
NOP53	0.71	0.53-0.96	0.025
MAST1	0.75	0.62-0.89	0.0014
ISYNA1	0.83	0.69-1	0.047
CRTC1	0.43	0.29-0.63	1.5e-05
GRIK5	0.82	0.72-0.93	0.0026
GHRHR	0.84	0.71-1	0.049
FBXL15	0.75	0.64-0.9	0.0013
CDK5RAP3	0.69	0.52-0.92	0.01
ENO3	0.71	0.54-0.92	0.01
VTN	0.85	0.77-0.94	0.0015
NCAPG	1.6	1.3-2	9.1e-06
B3GAT1	0.76	0.65-0.89	0.00065
ACCS	0.72	0.57-0.91	0.0051
GNB3	0.59	0.46-0.74	1.2e-05
C12orf57	0.66	0.48-0.92	0.014
TTK	1.6	1.3-1.9	1.8e-05
PRLR	0.76	0.67-0.88	0.00015
IL4	0.61	0.44-0.86	0.0052
SMC4	2	1.5-2.8	2.1e-05
ECT2	1.8	1.4-2.4	2.3e-06
POMC	0.77	0.64-0.94	0.0082
CHD5	0.8	0.69-0.93	0.0033
MROH9	1.9	1.4-2.5	1.9e-05
CENPF	1.6	1.3-2	3.6e-05
KIF14	1.7	1.3-2.2	1.7e-05
FGF23	1.4	1.1-1.8	0.0093
NUDCD1	2.5	1.6-3.9	0.00011
LYPLA1	1.6	1.2-2.3	0.0033
ECHDC2	0.69	0.53-0.88	0.0035
PILRB	0.84	0.73-0.98	0.022
OCM	0.61	0.44-0.85	0.0034
NLN	2	1.4-2.9	0.00039
GPR83	0.72	0.55-0.95	0.02
PTGIS	1.1	1-1.3	0.034
TMEM74B	0.69	0.57-0.84	0.00019
WNK4	0.79	0.69-0.9	0.00049
DLGAP5	1.7	1.4-2.1	2.8e-06
TMEM175	0.51	0.38-0.69	1.8e-05
AUNIP	1.5	1.2-1.9	0.002
SPINK2	0.72	0.57-0.9	0.0051
PPAT	1.7	1.1-2.5	0.016
PODXL	1.3	1.1-1.6	0.0048
TPH1	0.71	0.58-0.87	0.0013
QRICH2	0.6	0.45-0.78	0.0002
CHRNA10	0.58	0.43-0.78	0.00033
SHC2	0.76	0.63-0.91	0.0025
ABHD17A	0.59	0.44-0.78	0.00019
GADD45G	0.67	0.55-0.83	0.00015
LSM7	0.73	0.55-0.97	0.028
IQCN	0.65	0.52-0.81	0.00011
JUND	0.78	0.61-1	0.049
PNPLA7	0.57	0.45-0.74	1.8e-05
HSD17B3	0.74	0.61-0.91	0.0031
PRRG1	1.8	1.4-2.4	3.1e-05
ULBP3	1.3	1-1.6	0.039
TOP2A	1.7	1.3-2.1	1.1e-05
RTBDN	0.86	0.76-0.97	0.018
PEMT	0.64	0.49-0.83	0.00072
ZNF414	0.65	0.5-0.84	0.0012
ZDHHC8P1	0.79	0.69-0.9	0.00067
MSI1	0.7	0.58-0.85	0.00025
NT5E	1.5	1.3-1.9	1.6e-05
SLC26A10	0.67	0.52-0.85	0.0014
AGT	0.81	0.7-0.94	0.0041
KIF12	0.86	0.76-0.98	0.02
KNL1	1.8	1.4-2.4	9.9e-06
TRIM54	1.1	1-1.3	0.0082
KIF20B	2.2	1.6-3	1e-06
FAM222A	0.74	0.62-0.87	0.00029
CSAD	0.67	0.54-0.84	0.00048
REM2	0.6	0.47-0.76	3.3e-05
NEIL1	0.75	0.63-0.89	0.0015
ABHD2	1.3	1.1-1.6	0.0036
ADAD2	0.74	0.56-0.98	0.035
SPACA3	1.2	1-1.3	0.035
SAT2	0.5	0.34-0.74	0.00053
ASGR1	0.67	0.51-0.88	0.0038
TPGS1	0.82	0.72-0.93	0.0022
TMEM91	0.7	0.54-0.9	0.0058
FBN3	1.2	1-1.4	0.027
MBOAT2	1.4	1.2-1.8	0.0012
CPNE9	0.61	0.48-0.78	9e-05
VWA5B2	0.83	0.75-0.93	0.00059
FAM193B	0.66	0.51-0.85	0.0014
LANCL3	1.3	1.1-1.6	0.0076
ZNF185	1.5	1.3-1.9	6.1e-06
GSDMC	1.3	1.2-1.6	4.5e-05
PAXX	0.68	0.52-0.89	0.0054
MTG1	0.63	0.48-0.82	0.00056
CHEK1	1.9	1.3-2.6	0.00023
DUSP15	0.63	0.49-0.8	0.00019
SLC22A9	0.79	0.63-0.99	0.043
DLAT	2.3	1.4-4	0.0021
VENTX	0.76	0.61-0.95	0.014
AP1S3	1.7	1.3-2.1	8.3e-06
ZNF837	0.71	0.57-0.88	0.0018
CLEC4F	0.71	0.59-0.87	0.00072
SLC25A27	0.7	0.59-0.84	0.00014
DNAAF1	0.75	0.61-0.91	0.0035
SLC16A1	1.5	1.2-1.9	0.00025
CD109	1.4	1.2-1.7	0.00044
ATAD2	1.6	1.2-2.1	0.0023
BUB1B	1.8	1.4-2.4	1.5e-05
SNX22	0.7	0.53-0.92	0.012
RADIL	0.76	0.63-0.92	0.0049
CATIP	0.72	0.58-0.91	0.0047
SPATA2L	0.66	0.49-0.88	0.0048
FGF17	0.67	0.55-0.81	3.5e-05
WNT9B	0.72	0.56-0.93	0.011
CFAP410	0.61	0.48-0.77	5.2e-05
COL26A1	0.76	0.64-0.9	0.0014
TAMALIN	0.75	0.6-0.95	0.016
WNT4	0.83	0.74-0.94	0.0021
SCNN1D	0.79	0.66-0.93	0.006
LRRC53	0.62	0.42-0.92	0.018
OXER1	0.77	0.6-0.97	0.03
SGO2	1.8	1.3-2.4	0.00021
SGMS2	1.5	1.2-1.9	0.00016
FAM183BP	0.72	0.54-0.96	0.025
SLC29A4	0.79	0.69-0.9	0.00033
OXR1	1.7	1.2-2.4	0.0017
ZNF367	1.5	1.1-2	0.0099
DDIAS	1.7	1.4-2.2	1.2e-05
DIPK1B	0.61	0.48-0.76	2.3e-05
DDX21	2	1.4-2.8	0.00014
UGT1A6	1.2	1.1-1.3	0.0035
TEPSIN	0.63	0.48-0.84	0.0018
TP53I13	0.62	0.49-0.8	0.00021
RAB4B	0.59	0.43-0.81	0.0011
NFKBID	0.65	0.5-0.85	0.0013
ZNF444	0.64	0.46-0.89	0.008
HID1	0.78	0.64-0.96	0.017
DNASE1L2	0.74	0.61-0.89	0.0015
CASKIN1	0.69	0.55-0.86	0.001
TTC21A	0.5	0.35-0.71	9.2e-05
ATOH8	0.6	0.48-0.77	3.2e-05
RAB24	0.74	0.62-0.89	0.0014
CXCL10	1.2	1.1-1.4	0.00025
ZNF280A	1.3	1-1.6	0.021
CKAP2L	1.8	1.4-2.2	1.8e-06
HEXD	0.68	0.55-0.84	0.00033
BUB1	1.8	1.4-2.3	1.4e-05
ASPSCR1	0.57	0.43-0.76	0.00015
KCNAB3	0.71	0.55-0.92	0.011
TTLL6	0.76	0.66-0.88	0.00016
NRTN	0.8	0.65-0.99	0.042
SCAND1	0.77	0.64-0.93	0.0068
KRT15	1.2	1.1-1.3	0.0028
DRC3	0.59	0.44-0.78	0.00027
CERS6	1.4	1-1.8	0.042
EGFL7	0.7	0.57-0.85	0.00041
MST1	0.73	0.6-0.9	0.0023
C1orf100	0.55	0.38-0.8	0.0016
CCDC13_AS1	0.55	0.4-0.75	0.00014
MARCHF10	0.81	0.68-0.97	0.02
TCAP	0.64	0.51-0.8	8.6e-05
SLC16A11	0.68	0.57-0.82	4.7e-05
TTC9B	0.73	0.58-0.93	0.01
ZNF497	0.64	0.49-0.84	0.0013
PCP2	0.74	0.6-0.91	0.0042
NPPA	0.58	0.41-0.81	0.0014
MED16	0.6	0.43-0.82	0.0015
ENTHD1	1.4	1.2-1.6	8.5e-05
DIRAS1	0.78	0.68-0.9	0.00046
CNTD1	0.67	0.5-0.89	0.0061
C8G	0.83	0.7-0.99	0.037
LY6H	0.78	0.65-0.92	0.0038
DPP7	0.61	0.46-0.81	0.00058
PRDM16_DT	0.88	0.78-1	0.049
PIDD1	0.78	0.63-0.96	0.017
GPR150	0.68	0.52-0.88	0.0033
ZNF114	1.3	1.1-1.5	0.0014
KCNG2	0.69	0.49-0.97	0.035
TRIM73	0.69	0.51-0.93	0.014
LINC00174	0.68	0.54-0.86	0.0015
CITED4	1.2	1-1.4	0.023
TMEM86B	0.66	0.54-0.81	6.1e-05
SEPTIN1	0.69	0.55-0.87	0.0014
LINC01869	0.58	0.42-0.79	0.00047
LINC02908	0.54	0.4-0.72	3e-05
SSR4	0.68	0.52-0.9	0.0065
MUC16	1.1	1.1-1.2	0.00027
SLC25A41	0.76	0.6-0.97	0.029
CFAP65	0.79	0.67-0.92	0.0033
WASHC1	0.68	0.53-0.88	0.0029
AATK	0.8	0.68-0.95	0.0083
FAM181B	0.72	0.59-0.88	0.0017
ARL6IP4	0.69	0.54-0.89	0.0033
B4GALNT4	0.75	0.64-0.87	0.0003
GLTPD2	0.56	0.42-0.74	5.1e-05
LINC00334	0.5	0.35-0.72	0.00019
BRICD5	0.75	0.63-0.89	0.0011
PAPPA	1.3	1.1-1.6	0.006
ODF3L1	0.78	0.63-0.97	0.023
CMKLR2	1.3	1.1-1.5	0.00035
PNMA3	0.73	0.61-0.86	0.00017
NPW	0.8	0.68-0.95	0.0087
CCR10	0.65	0.5-0.85	0.0019
FOXD4L1	0.64	0.47-0.87	0.0047
C6orf58	0.85	0.74-0.98	0.022
NELL2	0.83	0.72-0.95	0.007
TMEM121	0.77	0.65-0.9	0.0015
CDK10	0.71	0.54-0.94	0.016
POMK	1.3	1-1.7	0.039
FAM186A	0.53	0.4-0.72	2.9e-05
BPIFB4	0.6	0.45-0.8	0.00064
TNFRSF4	0.79	0.64-0.97	0.027
KRT14	1.1	1-1.2	0.0039
ERCC6L	1.6	1.3-2.1	2.5e-05
KANK3	0.72	0.57-0.91	0.0059
H1_7	0.48	0.32-0.71	0.0003
EPOR	0.74	0.59-0.94	0.012
ERAS	0.55	0.39-0.78	0.00074
ADH1A	0.8	0.68-0.93	0.0049
FAM166A	0.48	0.33-0.69	7e-05
DYNLT4	0.72	0.55-0.94	0.015
FBLL1	0.74	0.63-0.86	0.00017
FBF1	0.54	0.4-0.75	0.00017
FAM111B	1.9	1.5-2.5	1.5e-06
TOGARAM2	0.76	0.64-0.91	0.002
KIF19	0.77	0.65-0.9	0.0015
C20orf204	0.73	0.59-0.89	0.0026
ASMT	0.65	0.46-0.9	0.011
TRPV1	0.7	0.51-0.97	0.029
H2AC11	1.3	1.1-1.6	0.0036
HCAR1	1.1	1-1.3	0.018
SLC25A29	0.72	0.57-0.91	0.0052
OGDHL	0.84	0.76-0.94	0.0015
CCDC154	0.68	0.55-0.83	0.00014
CFD	0.84	0.73-0.98	0.026
CCDC180	0.51	0.38-0.68	5.6e-06
SOWAHC	1.9	1.4-2.5	2.7e-05
ZNF770	1.3	1-1.7	0.038
ASPH	1.6	1.3-2	1.8e-05
WDHD1	1.7	1.2-2.3	0.0006
TAT	0.74	0.61-0.89	0.0017
APCDD1L	1.2	1-1.3	0.013
BRINP2	0.59	0.46-0.76	3.5e-05
ZNF358	0.69	0.53-0.91	0.0082
ARHGAP11A	2.1	1.5-2.8	1.7e-06
MIR339	0.61	0.43-0.86	0.0047
MIR342	0.53	0.3-0.93	0.028
MIRLET7D	0.69	0.52-0.91	0.0094
SNORD104	0.82	0.69-0.99	0.038
RNU5E_10P	0.51	0.29-0.9	0.019
SNORA74A	1.3	1.1-1.6	0.01
CHML	1.8	1.3-2.4	0.00029
SOX18	0.73	0.59-0.91	0.0041
SLC12A5_AS1	0.74	0.6-0.92	0.0069
AGER	0.7	0.56-0.88	0.0024
MRPL38	0.71	0.58-0.87	0.00085
POU5F1	1.1	1-1.3	0.032
C6orf15	1.1	1-1.2	0.026
MUC21	1.2	1.1-1.3	0.00011
INSYN2B	1.7	1.4-2.2	3e-06
PCDHA2	0.66	0.5-0.86	0.0019
CPT1B	0.8	0.67-0.96	0.017
RFPL3S	0.59	0.42-0.83	0.0025
ZDHHC11B	0.73	0.62-0.86	0.00015
MIR642A	0.71	0.54-0.93	0.012
PRR22	0.78	0.64-0.95	0.013
RNU6_460P	0.49	0.3-0.81	0.0049
LINC01089	0.63	0.52-0.77	4.8e-06
CRYGS	0.77	0.6-0.99	0.039
ASIC3	0.73	0.6-0.89	0.002
CCDC183	0.68	0.54-0.85	0.00082
LTC4S	0.5	0.34-0.73	0.00037
QTRT1	0.65	0.49-0.88	0.0045
ADAT3	0.84	0.72-0.99	0.034
FAM209B	0.59	0.39-0.88	0.0094
CEACAM16	0.71	0.52-0.96	0.028
LTB4R	0.68	0.53-0.88	0.0032
TTLL3	0.74	0.58-0.93	0.009
MBLAC1	0.58	0.43-0.8	0.0007
C12orf71	0.6	0.41-0.88	0.0094
LINC00612	0.58	0.42-0.82	0.0018
NT5DC1P2	1.6	1-2.5	0.047
COL28A1	0.78	0.66-0.91	0.002
NPEPL1	0.8	0.64-1	0.046
EFCAB8	0.53	0.39-0.72	5.6e-05
LOC100131465	0.58	0.39-0.86	0.0067
LINGO3	0.67	0.55-0.83	0.00017
ZGLP1	0.65	0.5-0.84	0.0011
MTMR9LP	0.67	0.53-0.85	0.00086
MIR1250	0.56	0.36-0.86	0.0084
RNU6_892P	0.36	0.22-0.59	5.7e-05
MEG9	0.72	0.6-0.87	0.00075
ADM5	0.76	0.6-0.95	0.018
LOC102723566	0.75	0.59-0.94	0.012
FAM229A	0.71	0.58-0.88	0.0018
LINC01529	0.68	0.5-0.91	0.0095
TEX22	0.58	0.43-0.79	0.00053
LOC101928525	0.52	0.36-0.76	0.00068
MROH5	0.55	0.38-0.78	0.00074
LINC01940	1.3	1.2-1.5	7.2e-06
GUSBP11	0.69	0.53-0.9	0.0057
SZT2_AS1	0.66	0.44-0.98	0.039
KHSRPP1	1.2	1-1.4	0.046
ANKRD18B	1.4	1.2-1.6	0.00011
SETSIP	1.6	1-2.5	0.045
LNCAROD	1.4	1.1-1.7	0.0036
APCDD1L_DT	1.1	1-1.3	0.024
CAP1P2	1.7	1.2-2.6	0.0068
LINC02535	1.4	1.1-1.6	0.001
DEPDC1_AS1	2	1.4-2.9	0.00034
CCDC188	0.57	0.44-0.73	9.2e-06
SHISA8	0.71	0.54-0.93	0.013
C19orf81	0.62	0.47-0.81	0.00053
POU5F1P3	0.7	0.52-0.95	0.021
UBOX5_AS1	0.62	0.45-0.86	0.0039
PNMA6A	0.83	0.7-0.99	0.041
LINC01554	0.67	0.51-0.88	0.0036
LOC101927164	0.69	0.51-0.94	0.019
H3P7	0.49	0.27-0.9	0.02
PYY2	0.59	0.43-0.81	0.00086
LINC02984	1.2	1-1.5	0.03
LINC00707	1.2	1-1.3	0.012
CDRT4	0.63	0.48-0.83	0.00093
EGFL8	0.73	0.58-0.92	0.0067
CORT	0.52	0.37-0.74	0.00021
UGT1A1	1.1	1-1.2	0.043
BGLAP	0.75	0.61-0.93	0.0078
DRAIC	0.72	0.61-0.86	0.00022
UBAP1L	0.64	0.51-0.82	0.00024
TERLR1	0.74	0.61-0.91	0.0035
LOC101929577	0.62	0.42-0.91	0.014
TERB1	0.64	0.43-0.95	0.025
YJEFN3	0.8	0.67-0.96	0.014
LOC101927237	0.57	0.41-0.8	0.00086
LOC105371824	0.69	0.49-0.97	0.031
CDK3	0.74	0.57-0.95	0.019
GPR162	0.67	0.54-0.82	0.00012
CXXC5_AS1	0.47	0.29-0.75	0.0014
REELD1	0.68	0.5-0.94	0.018
EPHA5_AS1	0.68	0.5-0.92	0.014
MSANTD3_TMEFF1	1.6	1-2.4	0.029
RNY3P16	0.71	0.5-0.99	0.047
PRKDC	1.9	1.2-2.8	0.0029
LOC100507156	0.62	0.44-0.86	0.0039
CHKB_CPT1B	0.82	0.67-1	0.048
ENPP7P6	0.51	0.28-0.91	0.023
ST6GALNAC6	0.63	0.41-0.95	0.027
ACTG1P17	0.65	0.49-0.86	0.0027
IL21R_AS1	0.63	0.46-0.87	0.0045
LOC105373383	0.5	0.36-0.7	3e-05
SNHG19	0.78	0.67-0.92	0.0035
MIR3677HG	0.64	0.48-0.86	0.0031
TAT_AS1	0.67	0.53-0.84	0.00068
TEN1_CDK3	0.64	0.51-0.8	0.00011
CCER2	0.75	0.6-0.92	0.007
RNF213_AS1	0.64	0.48-0.86	0.0029
TTC39C_AS1	0.62	0.45-0.87	0.006
PRR29_AS1	0.66	0.48-0.9	0.0089
LINC01909	0.77	0.6-0.98	0.034
MIR4740	0.67	0.48-0.94	0.02
SNHG25	0.74	0.59-0.93	0.009
LINC01443	1.2	1-1.4	0.037
MYO15B	0.81	0.68-0.97	0.023
LOC100288123	0.79	0.63-0.99	0.037
TBX2_AS1	0.68	0.49-0.95	0.023
ATF7_NPFF	0.68	0.54-0.86	0.0016
DM1_AS	0.66	0.5-0.87	0.0036
LOC644656	0.67	0.53-0.84	0.0007
LOC102725254	0.6	0.42-0.87	0.0069
LOC105373314	1.7	1-2.9	0.042
RNU6_94P	0.57	0.37-0.87	0.0095
HNRNPD_DT	0.46	0.33-0.65	1.2e-05
STAG3L5P_PVRIG2P_PILRB	0.71	0.58-0.87	0.0011
LOC101929657	0.44	0.3-0.63	1.1e-05
ZKSCAN2_DT	0.69	0.54-0.87	0.0018
STPG3_AS1	0.68	0.54-0.84	0.00049
HERC2P2	0.84	0.71-0.99	0.038
RNU1_153P	0.66	0.47-0.92	0.014
MIR6859_1	0.65	0.44-0.95	0.028
CTBP1_AS	0.69	0.55-0.85	0.0007
LINC01176	0.76	0.61-0.95	0.015
LOC284933	0.42	0.26-0.67	0.00027
HCP5B	0.77	0.61-0.96	0.019

## Sheet: Supplementary Table 5
Supplementary Table 5. Clinical characteristics of 12 pancreatic cancer patients.
Number	Gender	Age	Pathological type	Tumor Size	Lymph Node Metastasis	Distant Metastasis	Stage
1	Female	61	Ductal adenocarcinoma	3cm*2cm	No	No	T2N0M0
2	Male	69	Ductal adenocarcinoma	4cm*3cm	No	No	T2N0M0
3	Female	66	Ductal adenocarcinoma	2.5cm*2cm	No	No	T2N0M0
4	Female	65	Ductal adenocarcinoma	2cm*1.8cm	No	No	T1N0M0
5	Male	52	Ductal adenocarcinoma	2cm*2cm	Yes	No	T2N1M0
6	Female	69	Ductal adenocarcinoma	3cm*2cm	Yes	No	T2N1M0
7	Male	64	Ductal adenocarcinoma	4cm*3cm	No	No	T2N0M0
8	Female	59	Ductal adenocarcinoma	3cm*3cm	No	No	T2N0M0
9	Male	67	Adenosquamous carcinoma	6cm*4cm	Yes	No	T3N2M0
10	Male	65	Mucinous carcinoma	5cm*5cm	No	No	T3N0M0
11	Male	55	Mucinous carcinoma	6cm*5cm	No	No	T3N0M0
12	Male	72	Squamous carcinoma	3cm*3cm	No	No	T2N0M0

## Sheet: Supplementary Table 6
Supplementary Table 6. Comparison of AUC values between DLAT-based model and other models.
Studies	AUC at 1 year	AUC at 2 years	AUC at 3 years	AUC at 4 years	AUC at 5 years	References
Huang et al.	0.736	0.703	0.708	0.812	0.801	[57]
Xu et al.	Not reported	Not reported	Not reported	0.816	0.836	[58]
Li et al.	0.684	0.71	0.72	Not reported	Not reported	[59]
DLAT-based model	0.746	0.783	0.801	0.873	0.878
